# Supplementary material for: Cracking AlphaFold2: Leveraging the power of artificial intelligence in undergraduate biochemistry curriculums
Source: PLoS Comput Biol. 2024 Jun 27;20(6):e1012123. doi: 10.1371/journal.pcbi.1012123 (PMC11210786; doi:10.1371/journal.pcbi.1012123)
Supplement: S4 File — This notebook was run within the free Google Collaboratory application. (IPYNB) [file pcbi.1012123.s008.ipynb]

# %% [markdown]
This notebook will run a python script to exctract the metadata encoded in the model pickle files in the output of AlphaFold2. This data contains information such as sequence depth coverage, pLDDT scores, and aligned error scores. All of these data points can be used to assess the confidence of our model, and even aid in chosing key residues or domains for experimental design.

If you would like to understand more about AlphaFold2's output and the pickle file format, please see the following paper, links, and the Python webpage on the pickle file format.

Original Paper:
https://www.nature.com/articles/s41586-021-03819-2

Gihub Page:
https://github.com/deepmind/alphafold

Python Pickel Format:
https://docs.python.org/3/library/pickle.html

-Devon J. Boland

# %% [code]
# Run this line to mount your Google Drive Storage, so we can acess the files.
from google.colab import drive
drive.mount('/content/drive')

# %% [markdown]
When you run the next line, it will ask for the directory of your AF2 output on Google Drive.

To find this follow these instructions:

1) Click the folder button on the left tab.
![Screenshot 2023-03-27 at 12.07.23.png](data:image/png;base64,iVBORw0KGgoAAAANSUhEUgAAARkAAAETCAYAAAACi3JxAAABgGlDQ1BJQ0MgUHJvZmlsZQAAKJFjYGCqSCwoyGFhYGDIzSspCnJ3UoiIjFJgv8PAzcDDIMRgxSCemFxc4BgQ4MOAE3y7xsAIoi/rgsxqOqd2d+pGwehjat+yq+1cc3DrAwPulNTiZAYGRg4gOyWlODkXyAbp0UsuKCoBsucA2brlJQUg9hkgW6QI6EAg+wGInQ5hfwGxk8BsJg6wmpAgZyBbBsgWSIKwdUDsdAjbBsROzkhMAbJB/tKBuAEMuIJdFAzNDXx1HQk4nFSQm1MKswMUWjypeaHBQFoIiGUYghlcGBQYDBnMGQwYfBl0GYCWl6RWlIAUO+cXVBZlpmeUKDgCQzdVwTk/t6C0JLVIR8EzL1lPR8HIwNAApA4UbxDjPweBbWAUO48Qy5rMwGDxhoGBuQohlrKcgWGLPQODeDBCTH020EnvGRh2hBckFiXCHc/4jYUQvzjN2AjC5nFiYGC99///ZzUGBvZJDAx/J/7//3vR//9/FwPtv8PAcCAHALbUa30s2MP4AAAAYmVYSWZNTQAqAAAACAACARIAAwAAAAEAAQAAh2kABAAAAAEAAAAmAAAAAAADkoYABwAAABIAAABQoAIABAAAAAEAAAEZoAMABAAAAAEAAAETAAAAAEFTQ0lJAAAAU2NyZWVuc2hvdCbRIYkAAAI9aVRYdFhNTDpjb20uYWRvYmUueG1wAAAAAAA8eDp4bXBtZXRhIHhtbG5zOng9ImFkb2JlOm5zOm1ldGEvIiB4OnhtcHRrPSJYTVAgQ29yZSA2LjAuMCI+CiAgIDxyZGY6UkRGIHhtbG5zOnJkZj0iaHR0cDovL3d3dy53My5vcmcvMTk5OS8wMi8yMi1yZGYtc3ludGF4LW5zIyI+CiAgICAgIDxyZGY6RGVzY3JpcHRpb24gcmRmOmFib3V0PSIiCiAgICAgICAgICAgIHhtbG5zOmV4aWY9Imh0dHA6Ly9ucy5hZG9iZS5jb20vZXhpZi8xLjAvIgogICAgICAgICAgICB4bWxuczp0aWZmPSJodHRwOi8vbnMuYWRvYmUuY29tL3RpZmYvMS4wLyI+CiAgICAgICAgIDxleGlmOlBpeGVsWURpbWVuc2lvbj4yNzU8L2V4aWY6UGl4ZWxZRGltZW5zaW9uPgogICAgICAgICA8ZXhpZjpVc2VyQ29tbWVudD5TY3JlZW5zaG90PC9leGlmOlVzZXJDb21tZW50PgogICAgICAgICA8ZXhpZjpQaXhlbFhEaW1lbnNpb24+MjgxPC9leGlmOlBpeGVsWERpbWVuc2lvbj4KICAgICAgICAgPHRpZmY6T3JpZW50YXRpb24+MTwvdGlmZjpPcmllbnRhdGlvbj4KICAgICAgPC9yZGY6RGVzY3JpcHRpb24+CiAgIDwvcmRmOlJERj4KPC94OnhtcG1ldGE+Ci6wojAAAEAASURBVHgB7Z0HnBVF0sBrA0kFEREJijkLIiJihANPxYSYAypGzqxnxnyKOeNnzjmeeubTU0TFLIgJEUURUBSQDMvust/8e6lH7+ykl5a3u12/33sz09Oxuru6qrqnqmjLLbesEgcOAw4DDgN5wkBxnvJ12ToMOAw4DBgMOCLjBoLDgMNAXjHgiExe0esydxhwGHBExo0BhwGHgVAMbLTRRsIvGyjNJrFLW42BtfutKOdtUlEDHRN+WyLXP1deIyzpw8orrywDBgww0f/73//K77//XivpPvvsI61ataoVrgEvvviizJ49Wx+lbdu2UlpaGphXKlIObrbaaivZa6+95M0335QPPvggcY5bb721bLLJJuKvt51Bkjh2/HTuM613OmUkidupUyfp16+ffPbZZ/Ltt98mSZLXOJtttplUVVXJ999/n3E5jshkjLrqhHM7Npfn111FhnX8SzZZeUkqt56bFMu7X1XKp+OXhaVextwccMABcuKJJ5pYbdq0kZtvvrlWiiOPPFLWWmutWuEawASHyECMTjnlFFlllVXMqz///FNefvllGT58uEbN6fWss84yKx8EYY899kic9+WXXy7t2rWTTz75pAZxtDNIEseOn859pvVOp4wkcen3/v37y0033bTcicyqq64qa665pqk29zNmzEjShFpxHJGphZLkAUs8YXNCr9YiVUVy4p8ryTsrz6mR+Nz9m8gh15ZJeU0mp0acoAc4AQUmahCR0fesdmPHjtVHc501a5b8+OOPhsBcfPHFNd6tttpqctRRR0mLFi3k2muvrfEuFw+seOuuu27aK19xcbzkniROpm3ItN6ZlheWLp9tDCszLLxbt24ybdo0ad68uXD/v//9LyxqZLgjMpHoiX755yYtRdo0MZFGzG0qz85uKvuvvDiVaN1OxXLQTqXy6NvJqUz37t1TqwcZsYLstNNOMnLkyFS+9s0tt9win376qR2Uuv/HP/5h7j/++GM577zzZPHixcKKPXDgQEOA8kFkLr30Urnmmmtk4cKFqXrUh5v6Wu984bZp06ay+eaby+uvv26K2G233eS9994zYyjdMh2RSRdjS+NXNCuWqVvV1Imc8POKMnCzxVJiYfXE3UvlpY8rZPb8ZAXtvffeJiKEYe7cubLzzjsbghBGZKJy/de//iW77LKLYb1VP4PIAZFhddp0000TseQQucMPP1y+/PJLk27XXXc1xO+XX36RDz/8UO6//36ZPn26qQq6pD333FNGjBghjz32WKp6Q4YMkV69epmBO2fOHJMOfVNUu/72t7/JoYceavJ49tlnU3nZNzvuuKMpb5tttjF1++qrr4wu6MEHH0xFu+6666R169by9ttvy4EHHiidO3c2rD+4UfDX+7jjjpOePXua1Zu8Ef/A2TfffCPvv/++3HPPPSapXm+77TaDH82P69VXX23whOiz/fbbm/zeeOMN0fxWWmklmTJlitx3333yn//8x05qFhrShZVbI3IWDxCTtddeW9ADAuj5+NHWsrIymThxognnfr/99pNFixYJ/ccPYFz9/PPPkcTHmg4mTc7/unacL1t2XJDKd+7iYhkzZQX5aUaLVFjUzbqrLpRunRZIy6bLdBtfmPTNZf7ikqikeX33a3evU5rWZPGLPp8v908pl+N2r+ZuqEDzFkXyD+/5mmfilcCIMH//+99NvRl08+fPN0SGicQgUEKRtGGjRo0Sfjass846qcc//vgjdR91g4iFYpSfDeiE+DFpBg0aZLiXjh07mng6OIn/f//3f7LtttumkqIf2n333YXV8eSTT5aPPvoo9U5vevfubcS5kpISQwghRmeeeaa+NleI34033ii2iKH1bN++vZnkRNxiiy2M4tuu/worrFAjL3+9Efk0Lztily5dhB94HDp0qFGmkz86sn/+85+pqITZRCwsP3QecFEQabuv9t9//1Re3PjLrfEyiwe426KiItluu+1MLr/++qsZZ5MnTxb0d7wH4GgYBxAgxiJcjoZrHBMQ8JcXIgNhOaTbLPn7BmUBRRI0W2aXFcnDn60kz45tU4tYrNi0UvbvOlP22Xy+rGkpU5dlNtfcvvlDM3liTGsZO3XFZa/q4K6sdanM2tRX5sJK6TB2jjz4dZUcuGOprNyyKFUTRKYn3q2QSX9Ef8HBoITQLFiwQF577TWT/q+//jJKW7gDmzPQzM8//3yzE6HPXEePHp1Kb4dzrzoaBpFyH/44Uc+kufDCCwWOAY7mggsuMBOOfKmLH04//XRDYNihQLRj94gdFNKxm3TVVVcJHIsNEFVEOQjMd999J3AVfvGLgU5aCAxc3/XXXy9Tp06VQw45xBAuOBYIkz1xKeOBBx6Qd955RyAqSeGLL74wZUHkBw8ebLgrCOTnn39u+gSCAsGDsOlOIMp7AO7Pv0sEV3b33XfL+uuvL3CWiMQo6P11jSr3ueeeS1r92Hjoo+BUaBP9FCQWwa3wg/NBT0h8CA9hcVBzKY6LHfMe4nB+36ly/wHTIghMdSYrN6uSU7afK/85epJsu3Y168WbXTeaZcJ4F0xgllUCIkZZlEnZdQXf9vR2ajzqb8NaH82WkvIqWejR1Wue9XEtHpbP2W8Zd2Ons+9VVHrrrbdSwUpsGIQ2wM4CsLqsevbPXrHtNOhKmBBAlDLZTmPfMwBPOOEEswPEpH/hhRcEUQRAtAgC5WAQKx5++GGzSjLpTjvtNCMiKNHTtDvssIMhRk2aNDEE5thjj61FYIhLeRBkAG4Grg/C8+qrr8oPP/xgwr3v8sxV/55//nmzq/b1118LoloSQJxhdw5FOgQWYsb2PAAHR1/99ttvhtgpYaFeiLnAE088Ya76N27cOLnyyitNXnBwmheE14a4cu24ubiHWDzzzDOy+uqrG7EIYuIHwhCZiEPcJASGPHLGyazWYrHcMOB32XT15EpOKgCx2Wi1MvnwZ5Gh/abKvpsvIjgt2K/LItmk3RQ588X28ufC2shJK7OYyLPW8djsztUTPBV12mJp8+Mypcvrn1XKwTsuka7rL6Ph221eIn27lcjbY4KJIYNMJwWHn2699VaZNGlS6iDUeuutJxtvvLEwSAFlUdH4c6bChgkTJtiP5h6WXEUxJjv6iXQBHQyTzQZ0DCiVEYH8E4XJRr0BJr8NTFjq5Afduiec1d7PwWh8xAeFp556Sm9rXDnjYUMmbUbn5K8DOAeXXbt2Ndk//vjjRpTbd999DRGD2DAh2ZnxEzPyswFCc/DBB5v4dniScu34ubhni/rRRx81CxbcpH83ibBmzZqZOPPmzUtcZE6IzAollXLxWn/K3Dne6r564rJNxMlziuWZL9t4XM3vGREYLe2vX4tMHc79ob0sqMyfrmbixitpkanrhj9vLbJeTSXwZR/Mlr7TJqficNOsHXqlr2qE6QPKWIWwU5ZwMygTgSVLqnVUTz/9dOjukuaHeKNcEvEz4WLIyz/ZCLP1RMpdEQ4w0VRfgggYBRwW9AM7YZybCSrX1qmEKY9tvRB5Z3LOI6hsDdP2/vvf/zYcHpwUeIbYAODaDxwvsKGiInhR1jLsuBqm5drvcnUP8aAdfmJI/ojY6GLSITCkywmROaPzH7JRCw9Zv4l8LE1kmw184gIlhcAdo1oLOpwje0QPwpDkJviDz5rIJgu8SddiiZze+U+5cmL7qOhZvVtn3DyZ2KnZsjzmbCmlLY+Syo5tloV5d/ASE2bUCJKSsRfUDLCe9OAaHMrtt99u9BUo4ehQlIpwCsjMSmSspJG3cBk66NEFpJvezhwdAtyJDnbesWsCEObnciBA6CjQVSA2vfTSSyau/qFnQv63CRXv4GY4LAhnBKFBb+EHRB7aBXeF3scG0rVs2TLF9dnv0r3nSIEfVBxVXQttR3RkJ0y5M3QWTz75pD9p4uck5SbOLI2IqqtCXONeuV/EOsIAwtF/JYVl/HzSFL54m660QHq3rtZA82oD7zj9xz9U6x/mLCqS20a1lAMf7SA9blnX/E55sa28+UO1SPPxpCby/sSWck6fmb5clz3+++vmcvQzq6fSkxd5kjeQIjBLk/RpXSbUKV/QeqKX9+9L21vVXNab2t9jKyplScUyHASVXfTXGC/d+0GvjGYfORdAYYk4gxIVYsP9QQcdZDgXNPsoW5PCOeecY/IjPrtV6AKyAfQk7BSpLoTJrJNKJ5w/f5SXwLnnnmu2zPU97WOLHeWh5sc7zvYgQqCgBeDwYNP9oPmyu3XRRRelXrM9TVpEGA4dhgEKYvCrRDIsHiKXvWuEkvqwww4z0ceM8fp0KSBmKHdJEOKhTYw1XtJr0nKT5pc0nnKUKLIR+9hh4sc9YYDGSZpn1pzM4R1qsn8UDKH5z9zmcsPHq9faOfrw51bCb4Sn4P1hejPZdeNZgQpeiMgFb6xq4tqNYeubHyLWaV3/kD6VtSf34e1nyfkTam5R2nlke7/hRzNl/D7tpdX0ftK0fFXxtkFkSfliKS6tJp5B+Rd//39BwSZMRRl2bNDD+AH9BTsocAPERQ+SBFDSKZBOy9GwSy65pBZ3oe/Crpz8RLeBbM6kQhxCFAo72Idohq6pQ4cORpanfXwqwRkRgDMiTEbayODV8xcQALaxN9hgA7Mj5q87+ZD2mGOOMYSob9++hiOCyABMDFWamwDfH4SD3StEg7hvrNie5wd3QrsBlMuPPPJIKlc4NnZp2DEDIHLZQpJysy3Dn36NNdYwQXzigXJXORa4F92SJ47/lLk/H/s5K06mbdNy2Wql2qLRVO8szPWjahMYu+A3vm9tiMU+mwYrkIIIjJ2eMzI3j24nlOWHrVqWC3XLF6w4vVzaTGgt7afu4G0yeeUXl3iTrchjaIKVusVTvVOTs8eHVkcVvnxTFAb6TneH2NoGZs4M5wLD8tLwdNMyiTiMxkTjUBYEBhGJnSLd0dG8tX4Qj+OPP17gPMrLy81BOAgMkxKO495779UkZvvU1lmgS6r0cMoWr54bYYdL48BVsWuFrgViAYGhDLaWEbl0O5kC7HQ8I25BNJQjIgzQelc/eZyy9w0YClyAPKgPinba5OdUyA/gBLZfdDQvvD+tuz7r1V8u4petQ4oqV/PIxRUcspUOkVQCQ77cE8Y7JeRJyyvyBnj04Y2InPZs+5ecuuay7WeNeuUvq8iImTUVofrOvrLt/O4Jv9hB5h4x6qTn16wVHhTQp80cGbpW9YSz39/6ayt5eXr1R4F2uLtPHwNwRJxrQcGK/oMJzQ8OBiKSDrDbBAfkV8qmk0dQXA7HKdELep9uGGdwEE05dQvHwsRiokOY/cSFvBH52M7mesYZZ8i7776bbpGB8dlR5OR3WLmBibIIZAGIU+wmiWNXIStxacXSYPr0yWzfQTW7ROt+vbbB29X/+db7JighVJdVm8iE1S1hti5aBAZQ1PqVtRHRa7wKW+FrRMrgIddEy1+FIDHWjsNnFxAYdmByRWDIX48s2GXl8z6OwFB2kjh2HbMiMt1a1iYSiC/ZbiH/Njf+4Jo2grIos6P12QHvqNtTv2ssdw3CAN8uIXKgmwgDJk0uT5eGlVPfwznrAmSzo1TfcRBW/6yITGCmwcxNYFQXuPwxgG4lChCJ+KGX+Pnnn6OiNqh3cGq0WbdtoxrHFj0iDT9OFTuoiYGsdDIHtZ8px3SYWzNH72mfsWsk4mY4H8NnAX644PU2gmI4CXAQ8IWuk2tFfWVmC7nll3a1wl2Aw4DDQN1ioPbWTBrlz6+oPqviT9Jz5WVH7P3v7Ocfp/uO5y99udemtQmXnc6+Dyvrx/nJRS47P3fvMOAwkFsMZEVkPppT+4g91Tu50yyBw4gDtqG/nVZbH9Crc7n5UDIuPWUMbj87MFpY3QIju0CHAYeBvGEgKyIzfXET+XxebY6hlbfrdNZ20yK/jOZra2zFvPBtMKHq23qesD0dBhCYazb4XTo2q/6Gx443fkGJUDcHDgMOA8sfAyXeScxLs6nGbx43stuqNY/x/9ChWPptvlj27TpHiqRC5pYVy18Lqyc9Zh1O2m66HLfNPFnT+wTghnfby+6bzpZW3tfYCnwq0GXREtmx9SJZs8UiWeTZ0J1aVn2adq3mi2S3tnPkwrVnSKcAAkMeN05qk4qvebqrw4DDwPLBQFaKX63yBev8lvp+CQKTzgeSKHnneERo+IDqQ13+b5G0jKTXd2c1lWETOySN7uI5DDgM5BkDWXMy1O/zuStI95bzZWbnorQIDGl7rLlIbh65mhQXlcv8qVL9NTUvMgDEpMu9L7DLq7KSAjMo2SVxGHAYCMNATmYjB+LO9biHlq1q60fCCtZwjFYdsMVMGf5Be/lpsmVCQSMkvEJgLp24eqKt84RZumgOAw4DOcBATjgZ6lFeWSz/Hd/ScCTdOib/OJGvrZ8e21Imz2omH3ufI/zqnd7ltG6zNMgfIhIczOyK3J8tzAGOXRYOA40aAznRyfgxuHrLxXL6jn/INmuWS6vmyxS6djws4r3w9YrGZIPf6wA7R3utNlv6rzq/1ucCdh4Ql+f/XFm+nZc/sw52ee7eYcBhIH0M5IXI2NXgVO/63oeQrZbuBP02p4mMmbqCTPOcoSUBdpO6rLRQ7A8ev5rXXH5e2MyJRkkQ6OI4DCxnDOSdyCzn9mVdPLZe8Evjh59++snYLsFfDV/dYjYTI1DYBcEIeL4grD58yBjkRwnzlaWlpcbs5oorrmis8Gl9c1FHzCuoO1P/dz6Ui7Ft6oa9X8w85PIL5Wzqr7Zq6/P3WOBU/R+BC+zZYPMnzG5wNvjStJgFpRzsCiUFp8SIwBQTCHcYQcCXyRgVwowjtj4wlIRd2Xx2cFR9sCwf5JcJuy/6lTUW/u36Yk0O8wSvvPJKUBMThTHQTzrpJIODs88+u0YaLNthqhJcYRkPggye0jUVUCPTHD2ceuqpxrAUbmLqGnKBd+qM6VGc49mAYa3x48cLHi1xE5MtYLcY06pqahR70xgGY/FKCo7IJMAUZjHvuOOOGjHVJQmci98qXI2IeXiIqk9UcVj+t+uLfVvsBmdDZPiKG1OMWOyDkOCDSEFt82LsisGP2c5CIDBav+V1zQXe7bpjIB7cYicaY/P4g4K441ImG2BRw38Ui5QSGQzRQ2TSAUdkEmCLFSHIJALW+6H02GQJElWYeHQ6Kw6iBMamsa6fLYTVh3wRTzD6jMlKRDqMfasZSlylUl9MVuKVEVutiIKXXXaZ8Q6QrpU7bQceGWkrk0d9Vqs5TAgwJhD69+9vHLJRFoAohQ0WLP9jcQ6TldiUZZWHOA0bNsyIoIhYRxxxhODbGsNUuAPBCDliVyZ+lLTO9rVHjx6CL2w4AMQPJhWEEZOnascY+7bYWIYoY28Z+8FquCusn7FljGlSuFu8TVB/7BjnCu/aBkx6Mj4ZW9g9hsjQ1wDO8+AedSFBtMU4O07qMAxP/fCKwTjBri9tw1wF5ivUEDsO93AiiNcIDN2zUGHgHj/d5EW5zAW4WryXjhgxwphLpQ6Ib2lsFGuT3FUxgBN3fBmrUWwN54pBaVhyOg9rcHQSNmtz4TMHn0N0qP6YsAArGeYxtUy/VXmtL3WA+2BgMsG5DzIpaTJN8Ie9XPKyLf+rb2V1EMYAhtiyOgJ4L4CgIGrCFWLqEuKIIXFwqga5ITg8M9ABzFHyrAbHTWCWfxBkcNanTx8z4agPPq6YkABGzJlc2NWhL3ETgidNIKqf6SfqimlQ8MuEyyXeTQV8f/irBnTBYNyBewUIH3VCTNb60Vf0H7ozcEDbIST0K8A99QZIyw8AbxAjiCwOBcEbHg0gbIw92ovXBcfJGHRF//Xq1Ss16IlJZ9xwww2RidTXEasunAerINwDeUHpswG4lTvvvDOVBaIIVvvVmjyW/jF2DfEJqierM3oSLOOxMmdr+Y78MLjdr18/Q0hY2SAOrOB+75ZUmhUODsXWI2FLl/QQZoA24kcaLgNg1cTWrnqF1EFvXubo76677jLO5Fg0UN6j5MTQOHgCwCtcGZNwww03NAQzqp/Vk+f7778v999/f6qWucK7ZgiRUOKhRunDHN5pGvuK7yt1QYPbYXAOrrHyh7iEkhcf5mGAj3MICosYLoMhWEOHDjVcIO58HJEJw5wVzmoLO69gW5HXMP+VFQRRRH32MJkB9a/kj5/OM+wtfpQUVNmsjrl0AhLOiq+KX42fjyuEEyIBNwNRZYXDsj0EyA+w1gCKYWXrEa8A4tM+VkcmCqst7YHowG1wZUdIdWImUY7+EJcA9EbsoCiHih8o6gwhZHWnXeCfukb1sxIZJmA+AaIF0aOfGXN4rkT/lhS03cQHt0GO5aLyUm8OiG1wxrRX+x0R0RGZKOwtfUcnhPlbDkqOSKATG67HhlwoidHvIGf7QctUouN/n89n6oSvIzg2LR9dTRBAOAD0WIofrnBkpIX7QdbHSwLP6JDgLBBbEAfqehsc3Q+ED6LIBITQwa2ho1Ccazu0vbnoZ80r7opbGQgfXAy7oYilywvoQz84IuPHSA6eoeKw1ZxLge3USYfCzz8Yc1BcKgt2dlhxWV1R+gLI3lGrftAZoFSGad5AVNBdoOxGKRrmmUAV0SgJVVRDT4QiEtwhokBkUMJCTOGM2EZFZAJIV5cwZMgQc1yBycwCgs6BiYyIEtXP9HcY5BLvWgZ4wasCil9cAuMriZ0gux6INOmC6tHSTafxHZFRTOT4iu9g5HVcw6KxR0mGPgbtf5zHwriqIGIwkW2AzWWFRxfCGQZYfBR+TASd1HZ87lEOopREl8NqrcTQHy/pM7oHiAwQxW3AqeAdcffddzd1hAvC/SuDmd0OnlGywvGAOwAH8OhjEGXsbXLzMs9/iH5MXBTtEBUmKriiLlH9DLcTBLnGu10Gixo+sgYPHmzGHlvPEGd2isCp6u3sNGH3EHzSILqi94FbygTc7lIM1kB02LkAnZTIoQBXDWP7E3/IDEgmEzsVDMhsCQz1gXgwme0fuy9wL8jjKHxh7dkFoE5af62b1hfFK1wCyrlcsNhMOtU/+JXblE3d+XHPFjXEggnA9jGDmTMYCkwOWG89n6GeHvWq8TK9ghPFh14VL+Rpv0d5jn4FnRNKX3RyHHZDwRnVz5qf4l/rmiu8a/5af/KHe4Trg6NFh4XClrozPtgVA88AaTS9XT/uNZx4bNWjmzr22GPNIsA7LU+vdnzCNFzLcZ8VgIk8A5PeRnyeizPZwxUwoZNAOnGT5JdOHGXFk9Y1nbxzHTcOT+n2c1x+uax/tmVlk96JS7nsyZC86prAUI10Jm06cUOamHHw8iw73UrH1TXdfo7LL936RcXPtqxs0jtxKapn3DuHAYeBrDHgiEzWKHQZOAw4DERhwBGZKOy4dw4DDgNZY8ARmaxR6DJwGHAYiMKAIzJR2HHvHAYcBrLGgCMyWaPQZeAw4DAQhQFHZKKw4945DDgMZI0BR2SyRqHLwGHAYSAKA47IRGHHvXMYcBjIGgOlG2ywQdaZuAwcBhwGHAbCMFBal3YvwioRFA7xK9S6BdXXhTkMOAwEY8CJS8F4caEOAw4DOcKAIzI5QqTLxmHAYSAYA47IBOPFhToMOAzkCAOOyOQIkS4bhwGHgWAMOCITjBcX6jDgMJAjDDgikyNEumwcBhwGgjHgiEwwXlyow4DDQI4w4IhMjhDpsnEYcBgIxoAjMsF4caEOAw4DOcKAIzI5QqTLxmHAYSAYA85bQTBeIkO7dOliXJVinR4fN1999VVk/KiXxx9/vPTv31+OPPJI47c6Km6hvMP3Mk7hwgCc4APZgcMAGHBEJo1xgCvV//u//zNO0+xkOF/H2VcmgJdE3Nnis6e+wF577WUcnYXVFy+GmRIZiBdO63CzCrFyUP8x0GjFpRtvvNH4jE6nC6+44gpDYCAqhx12mFx44YXGpeoee+xhHMGnk1chxU0XF7fccotpPzh45plnTFOGDx+eCoPIZAodO3Y0BAx/3g4aBgbqz/KZY3z36NHDuN9Mmm2rVq2MiIQjeeVa/vzzT+Pj+owzzjB+r++66y7je/q4446TLbfc0nAnY8eONfFnzpxpisJ9KP6emUR//PGHrLLKKjWqQDknnHCCUD/cf+IL+o477jAuUWtEzOFDurjAPSs/QNuFf2fwoRDWjs6dO8u5555rOB2INnDNNddI27Zt5csvvzS+vAnDLermm28u1157LY8O6jEGGi2RSbfPNt54Y5PE74sZX8FTp041P8Qp/DlDQAgrKSkxPojXW289o3PhPZMG38KTJ082fonxV20D6SFEiBvER18D3HTTTXa0gr+PasecOXNkp512kr/97W+GA4Qg48z9m2++kTXWWMP4Df/111+dqY+C7+VkFWy04lIy9CyLtfrqq5sHOBM/sAKzisMRQGDee+89GTx4sBx++OFm8nTo0MGIAEwqCMw777wjRx99tJxyyili57ftttsaAoND9iFDhqSUwThKr08Q1w44l7KyMvnnP/9p8DRv3jxBZKPdOIgH3njjDXn++efrU7NdXUMw0Gg4GQYxRMCG22+/3X40q2uNAOtB/RxDJMJAuR1WZQUIznbbbSeICXA2wCeffKKvDUfTtWtX87zhhhuaa+/evQXuB0DsANq0aZMSTUxAFn/Z4iKu6Lh2/P777/Lwww8LYiVAP8DdOGiYGGg0RObWW2+toYNhYN9www3y448/JurZadOmmXiw9k899VQqzWqrrSaDBg2Sr7/+Wpo2bWrCy8vLU+/1vkmTJlJUVGTCw5yXKwGjrEmTJpm4el2wYEEqz2xvssVFXPlJ2qE6HfJauHBhXJbufT3GQKMhMj///HOtboLAQBySwIQJEwSCsdlmmxldiU6S/fff3+hNxo0bZ/Qw5AVnMnLkSJNt9+7dzXX8+PEprmSjjTYyIhMvbMUvehxg9OjRAiEAIGItWrRIKVpNYJZ/2eIirvi4dtAmFLsQWwjvqaeeKp9//nmNNirXF1eWe1/4GGg0RCbbroCdZ+t6v/32M7s9n376qbRr10569uxp9DEogFHUHnHEEcI5EhSYTCA4nxkzZogqjBERBg4caA6zzZo1S9BfKKCT4FAeW+LkjXK4X79+Rszad999NVrBX+PacdZZZxnCyVY44uBRRx0l7NBdddVVqR2qXXbZRdjJU2Jd8I12FQzFgFP8hqKm9gu2qJ944glp3bq1DBgwwOhapkyZktpmhbvRszMQly222EK+//57GTp0qNE5QKjYdZk/f77ZQdlxxx1l7ty5UlVVJeh8eH/RRRcZjgjiBTEi7iWXXFK7MgUSwjY7oGIh91HtoF3gBs7vlVdeMfhkJwmlOLtqcHxwl+h1DjnkELJzUM8xUOR1eFUhtqHQvRXAtQAqNvlxyPuwd8RN8p54UXnwvtAhDk9h9Y/DT1g6F154GMhIXILd3WqrrYwszdau7o7ENQ+FJqx0Q4C4yZ/v9/UFh3F4CGtHpunC8nPhyw8DGREZWNuWLVsKBAaRgDMdSeCzzz5rMEQmSXtdHIcBhwGRjMQlDpxxjiOfXEmhi0tu8DgMOAwkw0BGnAxboEHboMmKdLEcBhwGGhMGMtpdwjQBZx0cOAw4DDgMxGEgI07m5ptvFg6UcSYEsUk/4osrDN/WbAM7cBhwGGg8GMiIyPjRU1ycEUPkz8Y9Oww4DDRADGSk+EVcwqKbbT8k17hxit9cY9Tl5zCwfDCQESfDKVR+DhwGHAYcBuIwkJGcwxZ237594/J27x0GHAYcBjIzJI4xbQ7jYT4y3cN4GCpy4DDgMNB4MJCRuIRlNwxA8ZkAVuGS7hhhrMiBw4DDQOPCQEaK37pAEYpfBw4DDgP1HwMZcTJ11WwMSztwGHAYqN8YKGgig9EnNVlZv9Hsau8w0HgxUNBExh3ya7wD07W84WCgoImM42IazkBzLWm8GHBEpvH2vWu5w0CdYKCgiYxiwHE0igl3dRiofxjI6MRvXTbTEZi6xLYry2Eg9xgoeCKT+ya7HB0GHAbqEgMFTWQcF1OXQ8GV5TCQHwwUNJHJT5Ndrg4DDgN1iQFHZOoS264sh4FGiAFHZDLs9HXXXVf+/ve/S9OmTTPMofCT9erVq85Meig+1RlcvrHToUMH038rr7yyKapLly7m2R0AXYZ57ZNsx3i92MJe1uz835122mnSsWPHyIIeeugh4wN7p512EuwWh3luOOmkk2TzzTeX888/X/B7Xd/gwAMPNC5533777bxXfYcddpA+ffrIjz/+KD/99FPOy+vdu7exSX3HHXcI/r+6d+9u/Jrjb/uTTz6R3Xff3dit/uijj4zr4JxXoB5myPiOG+NJmuU4GR+W8EmtP1ZVvDLw0zCu+K5OAs2aNTOcTmnp8qXltOO+++6Tc845J0m1G2QcVmM2EjAd66A2BlgM77///sROAWrnEB6yfEd/eL2W2xsMcim0bdtWrr32WuMcnqsN22yzjf0oEBIIkA033nhjYDhxguLbaYPu49LA6i9ZsqRW0pKSEjPBmjRpUuudBsTlTby4OGHlaxlck8Sx4+fq/s0335R3331XFi9enHWWEKxM84nDob9y6cYnfSZpVCTKZoyE9a0jMv5eTfP50EMPNeIVhtWnTJkir7zyisByAyeffLJsuummgjVAfDvT+fvss4+g62jTpo2J/+GHH8rrr78eSBwQV3AJjMkLXNCwCvvLoBzy23XXXWWttdYyXBYix+23325ENOrXr18/ohn3NYTfeuuthnAysAYPHizdunUTuB1Eh4cfflhGjx5t4usfvs833nhjQyAwHk8ev/zyi76OLF8jRdVR49jXNdZYQ84991yBQELgbZEUNzxnnnmmfPDBB/LYY4+ZZIha4OuJJ56Q9957z4Qdfvjhsu2225r066yzjhxwwAFy5513ytixY+2iYu/BDQsGE3DevHmCHufuu+82+Nx+++3l4osvlunTp5t8aCeugh588EEjhl122WWy5pprmjpRF9pDfz733HM1cOivBG1BhFxppZVMPzKmXnjhhUDiBhdy4oknyowZM6RVq1bGaiULHnh45JFHhMXyX//6l8ln6NChqaIQ46kbbSIOwPjcbbfd5PTTT0/FixrjRIrrWycupVCZ2c36669vjKr/9ttv0qlTJznuuOMMMSE3iAIDVFeHQw45xMj+UHwGGr7E999/fzP4g0qHcCFyoT9YsGCBBJWx1VZbyfHHHy+dO3eWL774Qn799VehTldddZUpe8KECalJVV5eLp9++qnMnDnTEAwmMQOksrJS5syZYybPKaecIkxwGyCU6EmmTp1qRMcLLrggpfCOK598ksSxy2vXrp0wGcDfW2+9VYPAEA8Li+CVfBW22247E8ZEVgBvxCM+uOSeX7rA4kA6CAQEBrOz/LR/6SOFFi1amLhcAczUAjvuuKNZIMAzRAFCFAYQRyY6gOVJyudZw/zptF2MPxYzxhZ1ZYHad999DQFExG/fvr2g8AZIg2E48mZM6KLBIoKOyubKo8Z4kr51RMbfY2k+s8IwWZl4DAjkfiZlEDARgBtuuCH145mVOQqiymBAArfddpv5XXrppfLVV18Z4rT33nubAXPvvfeaOJMmTZIHHnjATBAmIKs7RAnCwsr1n//8x8TzO+tDWXrllVfKhRdeaBSzDEw4ByCu/KRxTGbeH3WiHCYBZl7//e9/66vUFU8ZcHStW7c2kx6OjIkAwPFRPyY3BIE2M/FyAUw8Vv/zzjsvbeU0OjG4mjPOOMPUh3bSxiBg4wHOiL685ZZbDKdEvJ133jkoeips/PjxZiwyvlTsh8MFRo0aZa5KhOl/4PPPP5dnnnlGXnrpJfMMdwgXZovd2Yw/MnVExqA287///ve/qcRMbiDMhS8DHmBSsyrB3h599NFmApsXIX9hZbCSwh7DiUDgFNA9ADrxNNy+brjhhuaRgc5WPD+tt393jZVO4eOPPza3rJpJyk8SR/PmethhhxkRgdUYVj8M2CECIOg6YWD7IfJdu3aVTTbZxLzXeOYhy7+JEycau9aZZMPkVRg3bpy5XWWVVTSoxvWaa64xY4J2HXTQQbLHHnuY94hOUfD111+nXo8ZM8aMC7ho0umYUCKjOkUVLVMJA26yHX+lAXm6oAwxgDgSBehC0NOw2iJz84NNRd6fO3duVNLUO7sMJQpsj9srj+ov0PuEgRIS8kCMs0FZfDtM7xHZALiIJOUniaN529e4CYXeaMCAAYagqLiC+2S4ICZQWVmZyQ4RstDA7sOgum299dZywgknpF4hYqULjAfEYvAPoZ88ebJZ1FZddVXDOW+22WaGo/r222/Tytque9K+dUQmLRRnF5kOuu6664x+gFUK7gFlLUo7Vq90Qc/e+Cfk2p5fLAC9QRgoURs5cqRRKNrx7IFkh9v3pE9SfpI4dr4QXVZ48HLwwQfLk08+ab9O3asYpCuynq+BCG655ZZGAY5YhR4p36A7M7koB33dUUcdZbJCxIJzREy76aabjPiXThl61EIdMdLXAwcONKIx5ShXmk6edtykfevEJRtrebyHO2Bng9UWJS4dfs8995gSmVCZAJ2MvoGV3NYDqe7n+++/r5Etyk8FVfShG2ClJC+uu+yyi1n5NB5XFUe4VxmflTFJ+UnikK8CIhK7SazE1IUVNwwQCRTQGwDs1qGTQUzw75Jp3Fxdlauzcc9OXTagimPyoC0QGE7eKncJcQgDWzxGz4cCnfSIkYCKRnA29rN5WPqnCms7LOw+ad86TiYMgzkOZ+VHcw+LefXVVwu7PjoobH1KusWyFYoeA4UiKxP5s2sAwWBnBmAlg7Cxs8ApZBR9vOOUK1uYKAmR59mhIj2cEQezFOC0vvvuO0N84JLQAY0YMcK8TlJ+kjhaFle4j8cff1wGDRpk6sshQp0odjyUluyOAap7gdiwowLwPp9AmXAGlIcOCPGUHZxsgL6irfTB9ddfLwsXLjS7kEpc0MExuYMAXdRFF11klOKKlzfeeCMVlXSI0vQhZdgnq1VfyMlo9HR6NCCVOOQmSd+Gk8WQTBtTMKsAEHTwSkUKvRJP7/3pVF9yySWXCDIw4gCDgNWWI/vs+ASB5qfXoDL+97//mQFBHeFgWPUo44orrqjhr/zFF180egq2HIlDHTnfAbGD3YdbYWCzo6MERtvNrgUcBYOTszRsj+uOTZLyk8Tx4wy8oE9hwENEg0AV7WxRUy+AXRkU6ogKKI8VtC2Ky7Bn7StNx5W6kZ+m0XdwMpxdgaDDzUCgVQy1y4Eo26Dv9Gq/4x7RmbM87I6xMMA1QmwAdGFRwPEDztewhc2OEkTABiW8tiKa9+CNd3DFEBq4Ha2fXomn99pfSfq2oJ278V1QQwU6UWXlXLWRCclECJoolMFqCEFRAqHlEs5PB46G29ewtHacuPKJmySOnWd9uc9HfyL2AVH9wnu8ucJtst3/8ssvGwIBUQoaB2y/s7OoHA/pbUhapp1G78P61olLiqE6vuaawFB9P/HwN4lBFxSH8KABaacPS2vHCcrbfs99kjj+NPXhOR/9GUdcwvASVBe4UA7nQWDQx3HOKAgyLZO8wvrWEZkgTLswh4EGhoFjjjnGnEiHiOhBvbpqohOX6grTrhyHgTxhAFEWhTN6Fb/eSItkt4ndRfRUcVyrpsnV1XEyucKky8dhYDlhAKIRdx6Ic0TLC9zu0vLCvCvXYaCRYMARmUbS0a6ZDgPLCwOOyCwvzLtyHQYaCQay0slw+IgTpH379k2hi0NUD3qfinOy0IHDgMOAw0DGRIZ9d7bC+KYCwsLBOY6zQ3D4ihQbK/an5w7VDgMOA40TAxltYXO6EUNIfEcBJ2NzLUp8QCemDIIOBiVBNQSrIZ/4TYIDF8dhoCFgICOdDN/dYLQIOyg2gQEhPGNPFA5HP9JqCIhybXAYcBjIDAMZERn90lQ/r/cXrXYq9Ctj/3v37DDgMNB4MJARkUmKHrWBkTR+fY/Hx4c4wxrseQDA+p2DuscAp18xBobZAweFgYGMiAyf1gNh4pBaK6uvOhWMN6drqY4vUDG4DYGB0KgN3cLo5uhaYE4AFx9RFvSjcyictxydx5yo2sUtnJo13ppktLuEmITdDPwJcVzZ1suwrY3le96r0aT6hl44EgxSpwMQVtJggArrbmGGhdLJMx9xIYbsCmI1Tx3Wsfqrhf98lOnybNwYyIjIsGPEFjWrPQOWLWwM+LAisoWNmITvFghOprtLy7Nb2DELAyYk4P/IDOdnwKuvvmoMOJsH6490/jTWa3NLHH7+z+0hAP4wf9qg56AyMWYEMVRfUKTjs398N4WVkaT8JHHsOqYb305r38flAw6AONzbeQbhzX4fV6Ydl/u4/IgTl2fce/JIAknwkaSsuDj2+4y2sLUxbFcjHtiH8TBJiFV+/Zzcv8WtaeOuy3MLm/pjaQ3DPqz87KLBmWCykK9ZsXSG/dWnn37aEFHi28a8Iay4PQEQKcO8O/KebX50CJSH1TPMZHI84B//+Iex8AbB5qgABIAy33//fTnyyCONSUYs8hOGOU39+pZdv2OPPdaY0iR/rOTh0gIrcupNUrk07H/YbcVtxlNPPUUyY9wKg9boNrD7StvxdAkRBdRrIVws3gf5YSFuhGeWE2txYYA3Syy3YdeYNsMV43WT/DEAjnM8jIdjAxkAJ/h8YtHikCcATsAB1vqw5EbaZ5991qShH2gTbcOiXFB/mUx8f1F406hRddc49pX60bfgCoty2BwGh2rqkrj77bef4IWSdlJnuH/b1xTWDjGoTrsYAyzmeJoAZ+AZq4FxXiwphzT0v3oCpQ54AsXYfNK+jMI7ZQBB7clIJ1OdXfV2NQ6o0EFgmYsrIhQDT7kBiA3EqD4BHapEA4oMoWFHjXYgHkJk8AjIAALwS8RABxBD1E9REu966BDgLrAPC6HA1CXl8WPgM/AwMkQ9KBPnYhiIJowJxsDHXCJAnXEgxgTGfis/BjoEj/Rh3iQRDylPDY2z2uHBEREQQqBmGfF2ySACtI4MWu4pi0GIQzkWiCDAxCeTAs+ZED3KgQBjrQ1QI9rkp6B1s/sDR3rkhUlMJgvvWOwgUgrkQX9RL39/aRy9xuGNeHF117z0Sh8xF7p06WLOe/31119mwVHHdcRj0qM7Am/Yf6Y/99xzz5SxdvDIgkH98NVEW7DJzHjRvuLMGm0lrYLiUY2CY8aT/sREKIsYqgzsObOI0gek5xfVl4yfOLyHtScjcUkbY1/9p3uV0EBk+GXK0dhlLM97VhEGCJQfsXDYsGHSs2dPs5qgg6HTmZTc62f3tndFtZyPwW8GHpMRTkiBFR3lK0C+AAQHo+MAgw+D1Uyss88+20x+bPVSJ1Y7HMpj35XBzATGpzWAGAQ3xQ8uCHsiw4cPN5NTbQv7vSVQPoMQ75IQLUQNni/1FhS8S6q3QfJnEwBbweAHggcR4cR3kNJfHYvhqZIVHQKC50vwqWw8eUYBeTCByR9xnbph8Q1cQ2y13Kj+8uefBG9xdfeLY+wuwjHCSWIQHMDGM7iGq2Ac4RESAsiYYJGCqLCIQHgwAM4YAeBE1TUMY4CxkA7g35rxCZeEgXYAosMRE/oaXAFRfZkE72HtyRmRMbX0/fkJTTYngH1Z1/kj3gPVjxEsKx3DihwGrDBh3h0hMv4zRLaXPs1TDWXzDJFigMEpwV0ArGyAOktntYMAsaIzQFkhmcAAq1lSUE4EEUUnDxwDRpEoCw5LAWPVOkh1oYEIBAHcF9wdk4j6cJ4KsVDLCErjD0P8ARATNR1iHnXQXU/ep9NfSfCWbt0h0ADcAYSe+rIwKa50ix2uRAkY9wCcC0QXrgUgrQKLRLpERo9TkK9y36qTg+Cp+BbVl3F4Z8EDgtqTVyJDoUpoqGR9VALThiBgsOigCHqP0htAl6OTgWfwAUR5dzQRfH/qEVGvvtfmkYGJlwI9LKkDOihuVJgSEeXINC4TFyKDF8IgYFWOAvQ5tBuxGjGJH6w73IxyIFHpeaeEHdFPAfyqTyEmUhBE9VcSvKVbd/oZrhYRUzlJ6oC+BS6Oya3g9+BJOJwHixSgBMs8ZPCn40HrYWcRhi9/X8bhHbfLCv725J3IUDAI59eYQLew/Z2IngBQrsg85OgPZ2gMKFZdnMjB8cAOwy2kA7g3BfyEUFcr6h7GrUSVw2SG7YdlRz+AeAVXh1+lIUOGpJLa+oVU4NIbxSt4RLGrANcWRYA1XtA1Cd7i6m4vJJRBfNyOwGUhIqHshrjCzePDCuIKwH3pUQIT4P0hEiM+oUiH0NCnfoKvcfWK6BkGeC5AP4Oi1ybOxKecJA7p4vAe1Z6sFL9hjXLh1RwMSlsmjO1hMMy7Yy5wptwTg1hFKnYeAD/XpYrDoHJVDNO6EoeVDA6GCWBP7qD0YWG46MWLJgQKv0K4XgWoGwRNxR0bXyhcbYCAAqzKTGSAOBygtP1HmxcJ/5LgLa7u/qLY/aKt7LzCAcLVaPtU30UacAFOmcT8EHVVNFEOhrYq+A95IroDNs78RIPyARzQaTlwVejXFIcmQsRfHN61rkHtqRNOJqLuDfpVEu96uUQAxAElKCvzFltsYQicciOqm0Fk9XuT9NeBc0977bWX4MIWZS8DDN8+AEpf/6rtTx/2jLM26ofSEd2C6pJwxgb3hM4HwowOASUpnIl/UqG8RN/EpIJbIy2KW0BFprDyw8KT4C2u7v68OZTJbuBBBx1kuDVwhojElUWAtqIUph0ckQAfcBsQGNpEefhQYncQHQxp2eFRXY6Wl8SLJRsM9CO4h4ghmpIvCw27pUn6Mw7v6HXC2uM4Ge0t6wqV13Mn3LPS6LNG49yDHab3eiVeEu966pFPr6TTezsv6gHYYTwTrvFhz/EUyWoFUYHVVgPSeK1U8HuT1PR6ZdCxa8XuFspHJgssN+cy9AyMxrXro2F61fL0ymoOAWP1ZAeKicN2P7svOtA5I8SqiIiBAlrFSi2H9rKbBeFDFCUeLD9+xZmYSftL68Q1Cd6S1N3Ok7o89NBDpm6IhBAH8In+CQIDQCQhjLSdSY8IyERlaxlAyU8eEF64NfJhLNoAJ0OfRHmxhACwEwfx4jwOCwZ5kjfKfe0vxTH5a5he4/BOmrD2ZHUYj4zzBQywpMrAfNUhl/lyDoFO1MmUy7yD8orzaMhER45nsEVB0nhReQS9i6tfEnzlo25x9aItSeLYbQbPTNKovodLIU4YaJlweZy2t7ejNY3G0eegK+VQj6i6BKWzw5Lg3W6PE5ds7OXxPm4y57rouJ08BlmSOiWNl2794+q3vOoWVy/amSSOjQ+bQ7DD7fsoAkO8JGUmiRNXjl2nsPskY8Iux4lLYZh04Q4DDgM5wYATl3KCRpeJw0DdYABRhS1tFOVJuL26qVV0KU5cisaPe+swUFAYQFSJOzNTUBX2KuPEpULrEVcfh4EGhgFHZBpYh7rmOAwUGgYckSm0HnH1cRhoYBhwRKaBdahrjsNAoWHAEZlC6xFXH4eBBoYBR2QaWIe65jgMFBoGHJEptB5x9XEYaGAYKPE+pLu0ENuEWQG1a1KI9ctlnfiKGANOGHTmOxc+oOM8RBhgVIrP//l4MMmR9bB8CimcD/ew2oYJUz7oqy8HzXKBQ77T4gtp+pyPW5MAJiQwv5Gp2Y0kZcTFSVpvdxgvDpN5fs8Xt5hUUMDCGEaMMAkZBkxEPv+HyGBSoL4DxBWj2wrYIk462TRNfb7ypTvW5PhqP6lxt0GDBhmbQWGuousCH0nr7YhMXfRGSBl82g+Bwb7L/fffbwYNYWo0KiRZgwtWbwsYGOfrYkw3OGg4GHBEJqYvEV+iRBK+JQGixBve25++8wyoCUsMamN/BFD7L+bB9xeUhy9KYDnpxknSpiR1scuNyhOLbQBEJg6PxEu3bNIEQVzfappMyotqbzr5JslH80tyTdKWuDhx7/31cETGjxHvmY7FtQeGgrCqz2frIzynZdin1UmAHgWrZ1ijx3wkfnMwAoTRIQBbrsjZWDzDBgi2PvDUiFMuWFxs2iL2AMTDYj3GmPCzAxt62mmnpeyLUA4yOBbmWeXVn45JvPQPW754ASAtRqARo3CxAoFM6rwLGz4YvsaTAu48MIiEMSibhQ9y3mU7I7PrxH0UnjCspQ70iItBJww7YfwoCKgbOENfhzElrMLh1kXNCuAEDjyDOwUc1GEgC1cjWNrDCp3ikb4FR36R4/LLLzceGcaMGWOMTTEe0JPdddddxpEa+jDyAC/0J/EUotqrcUiPjyKMblF3DIL5AYNeYc7Y/HHjntGd4DSPcUC9MQqGZwLcrgBJx0eSevvrQjvc7pIfK94zBICJj2U57KMy4fApQ6cDmLTEhCTWzBBtcAWCndizzjrLEBTiYNoQ+74QKsQhJiwKWzqblQCrZ2oXFd0KFuIYbAw8iIiuYJiaRCnMM+VANPz2erG6hrFwCAzKcgYu5aoXSwYZvyjnXQwG3KlAaLAPDNGECNBOjHQDYc67qF8QxOEJ49PqCI/03EOUgwC/SrvvvrvBKfGwnQJhhngoUE+tq4aBT9rO5ALv3IM/CAx45+cH0gBMPgxvUxamQnFu1qdPH2OFDjxjKhN3Jwpx7SUexthJQxnkzceO/jpTN/COac4gZ2xaXtIrvrMwu4lPLsYQfc3CpYbhk4yPJPX210fb4TgZH2YYTKx87G5gRR/OAbEGJ2uYoXz00UeN/yM6BlOSPAMobOFeUMip+UTCbadtrLDY3mXwwBlRBgMOE4ysiEGAsWeA1Z0JCLHBNCa6G4UjjjjC3OKelVWVyYRleoggHa2AIeswR2wDBgww6XDXoU7nTj75ZEOs4JIQ6cKcd6kzMi1Hr/iJisMTnAjmICGs6mxO0+uVNujuC5OPPqGNN9xwg9FpgU/lIDVN1BUiTB9NmzYtKppgPBzrjOAco+CUiVIa/RlAXeD6sEMMB5akveAZgItQl8AQb3CrEOeMzc95abqgKyIhiyTmSiE2AMSZxY7F4Y477kglixsfRIyqdyqjpTfaDsfJ+DCjk5dBqwpIVju8YOokUGdZtuFqvYdbUS6ErG2nbeqsTa3j+4qu9cgKBzeE+KMrPOKaOlEjAZPYNhbONjATUm2zqr8c4kY574KDASB+Cti1pc2IXrrqwQUwSClHreqzKttt1vTp4EnTBF21HCa89gmEAnEJ0PdBaYPC4E7jCAzp1PwrONfdPhTTCrqzpwbRk7QXm8SA7bDN5uZ4p/mAV/DMD04MgAtJB+B8WSzpSxYsCJoahVe/Tppf1PhIUm/NR6/aDsfJKEaWXnVS+v3T4A9aQZ2bqbhDOCw1nAmTPszdiE58zSfuqoNA3ZsExVflMe8OOOCAWlH8rLhG8Dvv4pwKRqpt8YFylXjqwCS933kXYbRZCQDPQBI8+dNUp6z5j9gG+O2oQCwgqEpka6bK7ZMq/23fTv7+TNJe7dOo8y2ZOGOLai16KbhwgD5OcgbJPz6S1NtfB22HIzI+zOj5DPvsClFQKMJ2Min4scpAkNTvDe8hMHROkonjKzbwEQv0AHmHgV0WKxYrvA20xyYQ9jv7HiJJOUxYPQQJd0IY76KcdzFw7XpovrnCk9ZHJ7Hmr31kE0Z9tzyuSdqrDtvsseOva5wzNn/8qGcU0RAYCCIKbYgbCw9+qtKBJPX256ftcOKSDzPKneB+AnkWgKCgE0EHAKizLF0dCNOdInWCRVi2wMRm5URkUnGGiY+uRUEVvTwj0kBU+CGSqWM3jRt11Xrj6VCBHTYGI9yC4iXIeVeYuJIrPGndaDeEHAAPKLcB9CGAEnxl7ek/JUQmQp7/krRX24LIqYB/cBs0n3ScsSGy6Xi181LRHEKs3BOeLAF0TEkhSb39eWk7kpfiz6GBPnOkHVmcSY0ehslFR6GLGDlypGk1W9kQIZS9yMgQArjrdqcPAAApSElEQVQFVnRV5uUKPShiURay84MOgB0kW0SiHLaQUTqzw8QODLsI7DihS8CnUBIgDxSoKOsYhHAvuh2Obx4IHnoq4oQ5I/OXkys8ISbRdpTmV111lVFuMwFRCLNLp2eLUE6jiMVlCOEQGGXz/XXLx3OS9nIWiLHDiW30f+rQza5PnDM2+sMG9IBwKYzPBx980H5lFL4EEAdFNmNV9ToqztRIEPKQpN7+pNoOx8n4MeM90xko4xCPGAgQGBS4KM8AVsxhw4aZsxNMZnajIEa243iV1/VKOr1XkUblfL0Sh3uIlZ7HwRHbO++8Y1ZuVjwmlop0mg5C9MQTTxhZG8LAZGRiMvCIq+VqfLsu+o6teLgW9DCITOTDuR48OaqoFOa8y95NI2+FJHgiLvXSemha/3X48OHGrzTiGyeEIR7ssih3SXz0Ryiu6S9wALej+YJzfuDWxoO/HJ55r32k7zWNravQvPVdkvZCENmdQi/CFjmEUN3Xan5xztioE/XTcpVo6LPWmSucLjuNcCKIm+i3dANCj0pouXZ6DdNrknrb5XKv7XDeCvyY8T2rTsIXnHpUltM/KFMRcngTVxeKYmIBSqTMQ5p/sN2kj2oT7Y567y8yl3iKwwM4oA1JFJz+eubqOUl749pBXciHvojqT85nwWGyyOnJ8aB2IGpCSKLyCkrnD0tSbzuNE5dsbATcIzZEQToTLSqfJO/i6kIe2Q4g8rBXNJ6DIN12pxs/qEwNi8MDOFieBIZ6JmlvXDuS5oMOCk7aPnmsuLKvucJJknrb5ToiY2PD3TsM1EMMnHHGGbHczvJsVkY6GWRJdAAoAJMA7BwnWvv165ckuovjMOAwkAYG4JpywcGmUWRaUTMiMtdcc43R3ts2QKJKvf76643yMmn8qLzcO4cBh4H6hYGMiAyHefTItTYXZRDnGNiNUeDsiO7To3kPO32q8d3VYcBhoOFhICc6GQgLX6iylQYh4RsJtjv5doH9dTgZBw4DDgONEwMZcTJ+VGFXg686sc0BQGBefvll4etg+ytPfzr37DDgMNDwMZA2J4NYFAZ68pLDWxwiC4J099iD8nBhDgMOA/UHA2lxMuhXOLoOEQk6rq7fKuiHfTYaiE86jsernsZ+7+4dBhwGGiYG0iIyoECVt0EHcjDYBHDM3oHDgMOAwwAYSIvIYJKR73ogNLvssovBIOIPnAlnYFD0PvbYY+Y9ymDO0ah4xRfBpOOjQ/Jx4DDgMNA4MJC2TsbPwSD+YOQaUYgvgTmoh4mAhx9+2Hy85o/vCEzjGFiulQ4DioG0iYwm1CuflnNmhq+UISh8bs+XsRjwwVmVA4cBh4HGjYGsiQzb1/xsCNtZsuO4e4cBh4HGgYG0dDKKEkQjtbuqYXFX4pPOgcOAw0DjwkBGRAaFLiYZzzzzzETYIj6W45J+UJkoUxfJYcBhoF5gwBmtqhfd5CrpMFB/MZARJ1N/m+tq7jDgMFDXGHBEpq4x7spzGGhkGHBEppF1uGuuw0BdY8ARmTQwji1VHJUHeVBMI5sGERW3HrhPVcPlQY3Cybvt49kfh0OcvXr18gebZ06Hk79a4g+M1AAD43BWH5uc9TmZ+tjouDoPGTLEuKq49NJLUwapISwMegXMjzZmwL8Tn5HgliTsaMJee+1ljJjhpD7IiDXfuuGCRR3I45KFePhNwok9OH/++edruadtyHiPw1l9bLvjZAJ6DReiOFDDc6PCdtttZ26xlXPKKadosLvmEAO4McEXUL6AT17weYRRtcYOdYkLx8kkGG04o+dDT042jx07NkGK6CiIGIVg+Dkf9VDxKZP2nXTSSdGIi3ibxA+UunFt0qRJYE75wIcWFFW/pDiLyoNyyIef3x1LULtyhYuoOmm7HJHRURBy5dDh4Ycfbt7yZTne+GDh33zzzVQK/BD/61//Mt4ahw4dmgo///zzjSfGK6+80vghRv+w6667CrodPBli5Iv81CMkH5bytfrFF19svFOSEWmwMMg3Yn73pLDWrMr33HOPjB492pTLRMXWsp0Hht/x5w0HxuTPdT0omEF78sknm7LxvIlXxHTcoJIHXCLiU5BHSvKnTXi3fOmll+S1114zZQ4ePFi6detmfGSTlg9zFRfkqUAfaH1wxYuL4dNPP934mIrDh+ah1yT9dNlll5m+x6slfq/xavnNN9/Ic889l3IdmxRn++23nxkXLHaIk2+99ZZxTUx9+CgZMZ62837BggVy6qmnCmOS8YHZFTjy7777zrixZQxF4YK6gh8sK1AWuOQzIXxpA5m0y4lLBnXhfzgpZ3AACxcuNO5r1fm8ppo+fbohGgxi/dwCb33404bS4zIWF7PHH3+8dO7c2Xj5Iw/8NuPbWZ3Iwy1xb4tpiA+EBYkR1I13uGQFWDl0wqlNHxSoDBj0JhCYfNSDsvkaHxacj2Rxg8qATxcghPz8AA4hPCiBcbcKgaGt6G4gELiOxVAaLnwhpGussYY/C4NzdRqPJQAmGyt+Enz4M0vST+Ad2HHHHY27X+oHflgwFJLg7NBDD5U99tjDmEmh3owN/GizWAErrLCCIWAQX5zyjR8/3oRDkCmbNLggxnc4BudYgPAyGYSL7t27GzO65PX1118bnEJ0MK2rkEm7HCej2Au58oX5Aw88YIyhT5gwwdwHRR01apSxqUOn4LyeDgM+//xzM7mVG8KVqK60OOVil2bvvfcWnJOnC0r8lMjgqpQVE2DyMRkZXAC+vYF81IPJv95665nJfs4555gVkAlvE1BTeAZ/TOjzzjvPOIxnYmDPCAC/+JGGWOOvG2AFBpfK3ZnApX/PPvusmWxwW1hpxMA9kA98LC3SXO67776UFUm4VurMwsBEjsMZBJfdOYgoYwXLBixccMgQnjfeeCNVFMpztbENF0NauGXFDdwQadZdd10JwwX+z2fMmGG4LVXG33TTTaae1Be/2grptMtxMoq1LK/vvvuuyQEiA+AOBoBdZqLgIJ7B8uWXX5pw/jQNHE0mwMrFKsWEhnOAsAAMRgYM5bJ6AhC7fNVDOQcIsu4iwb6rI3lTgQz/MI7GxKBNw4YNS+my2H0CmLCIC/zUrGvSbe984cNuqm2mdty4cebVKquskuK2onBGuwEWDsYVbYQwARAR1XnwjKkVBYgBYw2xFW4PEfz111+Xo48+2oiaGs9/RSzC6wicI0QJsVBBORh9TqddjpNRrGV5RXRhFVh11VXNQIAtZcJ9++23ZhuX7NG92ApRFMkAq0Sm8Nlnn5lJyPkKVncmNqs0ohkfpcIplZWVCWWt7emUgFzXAyIH5IKomIwC/hj4iIy6Xa6EBMLiP7fknxAB2ZkgJUq5xkdYeeXl5alXSXCmbSSRv42EISoFAWMMvQviEccM+AFwJ/fee2+NMWinZ6G69tprDZEhHP1OWBl2urh2OSJjYyvL+5EjR8rAgQONQpFVBgNegCp2/foGnfSqVNPiVfOvz1FX5GuUf8r2M5AIg1U+4IADzCBRUSlf9YBrAVihcw3UGcICZ4YHUhSPgBIbcP7CCy/UKNYe9DVe+B7SxYcvuVE8+8OSPifBmbYR4s3kt4H+hbsLgylTphixigUMLgixC06XxfDVV18NTHbssccaAvPOO+8YkR/92lFHHWV0O4EJAgKD2uXEpQBEZRqEaATAhgP6zGCGq0Fph95EQc/efP/99yYIL5uAHQdFbhRAoHQwEg+CghiF/khXIUQlIF/1YOACcG9KIOEmOG+ULTDgL7/8csMl6olr8lTFJToOlKq0jSvileI/rGxVoifFhz+fTPrJn0cSnOkGA2e2ICrUlx9cq4pN/nx5Rul/5513ymmnnWZ2KdmNU/EGHNqguCCMcgC4YwgMeKRPAdX1mYeIv6B2OU4mAmHpvmIAqFjCKoO+RIGtS2RcFHhwOLDqKPGYGGxJAnQunNC+++5rFLasQrrtqvkEXSEiffr0MXnpBEARTf6AfbYnH/Vg94zteAb+1Vdfbe5h0e0BHFTvpGHsAqGA5JgAuyrsfIAzTh3D4WCcnjB27sArHCOH7vwwadIkE9S7d2+jy8HofRJ8+PPJtJ/sfJLgjPoibrPoYIsJRT84Bc+I5nCsQcB2NSITojK7cixEXbt2NVF1LAThgj5EacwOHbtS4BKdF8CuqT2eTWDAX1C7HCcTgChlt1GeAfqs14AkqSDlGnTl0BfYO2ZQw2XAwaDUYwBdccUVZtUgHgQC1h/Cw8Cik5VLiSpbB5t9jkbrwWqoyljKyFU9aAegOibsOqPERK5nW5j3EAdWYI1jElh/vNd8CLaftb16ZfA+/vjjJjX6JuKyTQvHBveEPgriAucTRGBIyFED8AJHCaFhpU6CD1Oo9Zekn2iXjh9Nqm3RaxKccXYIjhgcwlUgYjNu9CyR5qVXymKBgyBTTzg9NiH++usvIwLpuAzCxUMPPWTO0pAHxJs8ddHSIwmZtMsZrQKjOQS2W9n5YBAgFwcBqwOdFTb5SMMEgGXNJ+SjHiho0UfZxCOfbSBvyuMH4UkC1BHwx0+CD3/+ueinpDgjnr/O/vr4n8EL6cL6IwoX9uLkzzfJs7bLiUtJsJUgDisMp4MhMOgLwggMWSXpvHwTmHzVI91JkAC1sVEg1lEE259BWB2T9Is/r1z0U1h9/GUljWenAy9hBIZ4YXlmggu7XDvvWkTmi9Hf+eMun2evHt23rD5ItnwqkF6pxxxzjDkwRqehI3DgMOAwUI2BWkTGISYzDPBtEbs5KOfSWVUzK82lchioPxhwRCZHfYVm3oHDgMNAbQy43aXaOHEhDgMOAznEgCMyOUSmy8phwGGgNgYSiUt1oYAtGIVzbRy5EIcBh4EsMOA4mSyQ55I6DDgMxGPAEZl4HLkYDgMOA1lgwBGZLJDnkjoMOAzEY8ARmXgcuRgOAw4DWWDAEZkskOeSOgw4DMRjwBGZeBxlHYMvrjGdqLZWss6wAWeAxThwpQbZC7mpGIHCC2YY0AbaolbwwuLFhTNu+HL/yCOPNHakO3XqlEqSqzL4kBJzEBg679evXyr/XNwk2sLORUGNOY+ddtpJ+GEKAXszDsIxgA0cTE1ijP3ll18Oj5iHN7YHyyTZ77///sZ06ogRIwI/JcH8BLZysRZnm+FIkrfGwQQnRruw16tgG0/PRRnki8kRtV2E+QxMYOQKMiIy2DlRK1p2RZhAufgq1c7T3TdcDGBagY9JsQzoNy+5PFoNx2BP5uVRB3+ZcBXUCSNkGOrCkFnYl9P+tEmfMVQFgcEQFvZrMFiVS0ibyEBgsCYWBAwWHGY1ZkKTxOYHgznq83twGxcH9jbuQ8wkdUkSx+5rygVyUTYmHZlAYR4dKSeufknrQ14KYWmiPFjG9YfmnfQa1y7NB04FwPc68yodTjisnZq3XtXQ+IcffhhooiRJPsTh5yeAhKVNZLChGgZUFmvoYbZUEBfuuuuusOQFEY7RKcw44nhLiSXUnUmFIWsA+7V4ZcQc4fXXX2/Corz8mQjeHxbdMLaNZTbyxv+NukXBGDi4JU/ssDLxiPPMM8+krJWRD0ahozz8EQdxo0+fPiYPrKRhXY9yhw8fbjwJEqdnz57GDw8W0NRVC357wogfbk8OOugg2XjjjY29V1Y7LKlhpQ3A9cqJJ55oJgErIz8s/CFK+A19Ex+nZSr7Y04Sn0S33norrwyg70DEDMsHMYI8qA8DGXOS5OE3yk5mcEyYr8RGCj9WbSz24QhNRSTi+T1Yki8mU5no6FWYQLTnySefDCSy6GcQoYjHYhsESfFOu7FuR90B6o8FRLiZM8880/jUwnZvEKSDG/xQKSHDaRwGx9XjaVyfB3mvxO8WdWUcISYyvjJW/MK1YOvU/8NcH53j/9FJdJj6IwpCTiGEQSDpWHWKhtIWn0mYH4T4ALwjDiYhgTgvfyaS96csKYMbi2oo8pgkAGYiwBk+mKjDxIkTTZzBgwcbQ1jEYTDgzQ+WOczD34ABA4yykbyIQ2ejHKS+anMXBR/uMhgA+OhhUpA3tl2DgPJwv4v5R4gg+cLRnnXWWSl3G+TPj/ZwJR7EGGdramvYzhu5X+3NYuYRA+i28zAmSlg+jCXqg4lS3HZAROkbrBHSbj/ANZAXfUhf4uESb6AsikwKBcx32h4lhgwZYgyRkYb+gOtiEtLffoAoDho0yCwgELsgTi8dvKu3Ui2Hecacox381Ei8vtdrurjBHrAyBXhFoB/AZ5I+pw5wo8RlnDGuWRypHzhjYSMsbU5GG8MKwGBLCqx0IJ9JpK5Ckqaty3jYgMXCHV4C6FhWHgXuWTFth2kMyqRe/nDfgd0ZQD364dVPnX4R/sorr6TEUdycUBfi0FkQhTgPfxjXBuBamMRMugsvvFDW9iz3KairVDiHMWPGGJGEvoGIMEjVrYXGx7A5A+ftt9+WRx991ATjS5qVjIml9mZ5wUDF9i6EC06FhQXr+XCxNqAIxfYO9QSneOkElJBH5QMnxwBnVVe7vxAdxhZ9pN4P7fK4h6vD+yIcIv3GGAYvEDRdMDQNnAT1hvOBEJEWPSSG0nH/qnggPmWqK1d0THZ/an5c08E7dQQnjEOINf7OAfUeYB4C/tLFDQpe2ojRNewjq4933KMk7XPwrd4rqSsAvtSbaMZEJqB9DSKIAcIqhKV3AM6LTmA15B4Rh3eIGEwcJTjq5Y806j6CgWyvrLDaCsi/EA/1vqjhagCcZwxIQ2R0yxIPf7ieZVBDpBgECnQuHAErCfXXBYB7iI0SGdKw8gBwOHAkAGlpI25M/ERGZXZ18UJ87iEy1M1uIwpKCAygdQjaJDARIv6i8tH6gF+2iAHV60AwwgAum8kLMAnoP8ylggc/kVF8IQ4SF0AUg4hoWSbQ+0MMBtCbqFF3E2D9ZYJ3K3ni20xx4y9A80nS57b3Ss0H7oh5Azgio1hZemVSQmhgxWGBWdlZMRFv0IewshAGy01ce1Cn4+VPBzV5hYG6rdA4sPtRHv50ssPuUrcgsCc8zt/8oCuRHY5XTED9AHHPZGUQMXnCWHe/tX7SZQL+fHSrlf7hZwOEJynQHoiM4tdOpz6jEOtssBcBO5x7uJ8wyATvYXlFhecKN5n2eVDdHJEJwAoDCSKjKxTiHfoMiAxsJKCDjQkNpOvlj90KQNObB9+fP06chz+djBDEMNBVmfews8p1aHx8R/mBNExeJp66yKAMCAxl2nn60+bjGX0F/YGI5ycCmdQFBbUfFA+4FLGBdqObsctB7ENPB1fF4qMcnJ3Ojp8U73b6pPe5wg31zVWf19aSJW1NA443evToVOtYrTGtCdvMhNJVW+Po6s5KFeflD1leQXdWNL2GK5vKs+7kaRxdDdEVwUkw4FVGR0RjYKhop/nA3ajoR56q6OUepTaTiR9iE47ZgwClJ2DXXxX46skxKF3SMMVp0vhaHya21h9i2b9//xqimz8/8KeEm6u2V7lKO77iHNxpGiYdO1D4S7IBx3OqG2KHLYibygTvdhlJ7zPFjT9/zScXfe44GT92vWcGLgpWWEYlJogfKElxXGa7hkWkgQDB+cR5+UO/gqwPMdCJj6LXBraJIRAQLNyRAuq7OImHvzfeeEPYYWKb88svvzTKYiVOWg6nadGnsMOEohjHX+x80Eacf9F+G9iypb4oexEPy8rKpEePHqaOTz31lB01rXsIJbtD6EQ4o8J2fRJ4+umn5dJLLzX6KnCEbgViC7ECR2GnaxGLhg0bZvqL+HBiEMkgIkO/ki87Y+hhIDoQYog5Cnw/oBRnDLBLh5dQTun6IV28+9Mnec4UN/68c9nnjpPxY3fps4pD9k4YyloATsIGVjcUZExSBi+EBMKjuy4oVQEGNLsnTFjCWP3YQrQBTmSLLbYwBIbJjNdJti6BJB7+UA6zSwAHA0FkG9EPr7/+ulFSUhY7VpTHRGNi+AkMaRGRmJx4HYQYsevCpLvtttvMRCSOttE+Z6NheiWeH6gv7aSucFYaNyofCADnlFgI0FNB8GgL+AkjMFouRILVGeU3q7Wec+I93JBd7nXXXWe2dBGP6FPSouR85JFHTHbEhbtV/Rf+p6kTIhZckualbUoX7xRCHrZI68/T/5wJbrR+mhflptPnmp504IIF0s6rlgfJIDOYtvlNtiQ5PwDL6JeHKSQM2F5kdeUwHhPHD3Hl+uMX6nOSk5yIObrLoe0Y7J2H4fAZB7A41RkUR+NyZRVmYvmBdBxuY0dJ82CrGhb+sssuSzmq13SqLNaJouFhV9oH2AM/LG7ScOqASBLUnrg8qA91j6o/bQcHcCZXXXWVKYv46bRBcRlXn6Tv08V70nzteElwY8cPu8+2z9MWl6DkEBkIRiYQtN2VST6FmibJwPUTmKC2xMUJm5D0DdvqHKqCc4LrYJKh3FQ9g11e1OS04+l9kvZp3KRX6hDWnrg8MqmPvcrG5a/v4/pD4yW9pov3pPna8TLBjZ1e77PNJ20iw3FyzmjoFp9WJMl12rRpOf/4Kkm5jSnOfffdZz6JgLjwA1A66qcRjQkXrq2FgYG0xaV8VbuhiEuZ4gd2HMVkkBIykzzhXjgzgY4FXUpjB5TLKNyjjgw0dhzlq/1pczL5qkhjzxd2PJcsORMqHZ1ZQ8e/nu9p6O0sxPa53aVC7BVXJ4eBBoQBR2QaUGe6pjgMFCIGEolLQfqSQmyMq5PDgMNA4WHAcTKF1yeuRg4DDQoDjsg0qO50jXEYKDwMOCJTeH3iauQw0KAw4IhMg+pO1xiHgcLDQC3Fr/2d0vKsrrEL631r4sBhwGGgfmPAcTL1u/9c7R0GCh4DjsgUfBe5CjoM1G8MOCJTv/vP1d5hoOAx4IhMwXeRq6DDQP3GgCMy9bv/XO0dBgoeA47IFHwXuQo6DNRvDDgiU7/7z9XeYaDgMeCITMF3UeYVxG4uvoCw+dugYYO/SVH7zRp0E+tz42odxqvPjcll3Zmgu+66q3FxsdZaaxl7ubhHwUZxnD3a3r17G7/Hd9xxRy3PBmF1xCUItnnx1RzkMSAsXVQ41uDwaoknBVyF+AEXHkceeWSNYNqGozq8ZmJ4uz7Awr9fJiVzfpOmjx5UH6orFXteK0ULpkvJ29dW17d5K1k84GZp+u1LIl89Xy/akE4lHScTgC0syZ933nkycOBA46saP0v4rMaZOeFqaT4gqQmCQOFGA5OaSaFZs2bGir5ahk+aLpt4rVq1Mr6EcJuCsWjce9BObAND7Hbeeedssi+otBUDh8viw56oUaclO5wsZYNfEFlt/RrheX3osLmUd+4lRcUlqWIqtx0ilat6dfjr51RYQ7pxnExAbw4aNMj42cEvD/59sG4P4Tj77LON6MHq/8ADD9RKSRzivvnmm/Luu+/W8D2jkSEiQdbfcQwX9o60Ue+SvNfyg674A8LxGEAb9txzT/M7+OCDBadltmV9CKz9HJQfYbmor+IzrIx0wivarOs1ribRX7LqerJkhTYiK+Dru6bP63TyTiduRa8hUuT5JSoedWcqWfm6nrhXNk9k8jLPpamXDeDGEZmATlQr/8OHe6ufRzQArngShBjgiAwig+8jnps0aWKMVGMI/O677zZ+mnFmj7Mv/B8BiC19+vRJxcWgNRwEZeDg7eSTTzYeCP/5z38acQwfSTheQ9TBBzeOxfC5/Nxzz6V8J1H+cccdZ8Qs6oDLk1GjRgleJDMF2vnCCy8Yl6+UiRM0DJFTBzg5vCgiUiE64pgNLg/Q+uILGgd3ECM8W4AzHI4p9OzZU/bYYw/TNjgnvFyCM8pFXMTNK0SM9LQPb4zHHHOM8eSIs7xQo+hFIpW7XCwVHbfyPIyVS5Nxr0jxZ54TtrW3k8Xbn+wRmJWkyuMuFx/+tDSZ8D8pX7+vLGkBcREp+9tQKZkxXkpfOlsqBtwkUlwqxTN+lPJ1+khVaVMpnfmjNHnlPKlaPF+bIVWb7ikVm+4llSuvKaXTv5fSL58W+bna+V/VxrvJ4p7HSrN3r/M8+n2cSuOxt1LRvosUz5kqsuCv6vA1tpSqZitJ03Evm+fyQx+TojmTpfTlc81zkUcYyw68X0p/fk+K37+tOk3nrWVx77Ol1Gtj5Qa75DV+8acPVZe59B/8VJU2l9KJ70n5ZgNlSZPm0vSXUVL8oUc0tU1e3CU7niIVa+8gS5q2FCcu1UChGBEHMWfKlCm1dCPoSpjIuEMlDqs1E4HJCIFhwvHjPeH8ANzGooBl4uCMnQmFvoT3OI4HyI9niAXQsmVLc8XbIXXBbxKT8IgjjjDh/DGxcdOKm1nyxYUsbm7xxJgN0C7qCsB14XoVYgbBoRzqAtEhTEHri55n/PjxhsBAkC688ELDHREP75O4xoV4qm9o8j7llFNMNooz8Ace8BuFA3lwgzip+NQy7Wtlyw5Svl4/qSoplaoVV5OyHkdJVa9jPIJR7BGXZcOc+ypPVKkqQlzxKJMHVbTVIyxARduNpLzDFlK2+b5eXl6ckmbmeeGgJ817/pZsc7Qs6nOOVLbdQIoqPQ+PHbvLwt2vkaoeg0ycyvX6yJKV2knlOjuk0nBT1f1QU5emYz2CtBTKtznOcDYlSzmbyuYrS8WavbyqVdetcsuDpbKV17aN99QkUrnZAKls2V6K5s+QfMdPFbr0BvxUrL6ZLOr1D484emPU+5Vt1F8W73VjKmr5fndIWZcDDBEHP46TSaGm+gY3IgDKzyBgdWaS4HdKV3EmIqssfqUAHMHbgL9pAK4FzoYJzORbe+21TXjUH36U8E8N3H777cYFKpON1R69DxMRYgPoxEdhjdI5KeDzG3evAF+/9+3b1+SNq10IK+3F/Spc1EcffWTi4WSeXSsIDwRDAbevuNWljdSrU6dOxjMmimQlkHhzxK84xIw2wflApBXA/cUXe1yJh1cAF7kQ4yhvDoggzV/0iNVUj3Nsu64sPPBBw4k0HXWXNJswQhYd84rAFTR7eH+TZ7MPbjdcS3mnraT5/66oyXF4MZq/PUyKxnkcoUe0Fh35glR5k1+67isy9t9S3uVAk0fzRw8QmTfDQ9rfBOVz+SYDpOlnj0rpq+dLaYeuXl2+NPH0r3zTfaTI47JSyl2PsFW221RKZk8SWTTHRCud9pWUr7W9yHq9PQluhFSu19eEL2m6gsiqa4vM+Fkq2m1uCFPRuNeldJ3t8xpf6+6/NvviYSn+6F4TvOj4t2TJKmtVR6FNq20oRV57mt9fTRgdkfFhD64ECNM7wOIDutJzj+5GCQzPNrDCsyqTH1wAwD3EJgmRUQJDunHjxkm3bt2MmIWLj3POOcdwLf379zdhEAsAhW46AHHiZwMi0RNPVCtKEYtee+01QdTBsZ/NUdA+m8io327aCEEiPhwWaSBIAFwcXA6AH2WIje0sEJFPCQxxyCuKwBCneK63KEBggOk/SVHFYlnicTSZQFGVR8AhMEBlhScOfGBW6wpPYVvqEZmiRbM98WsFKd/tSmny6f0iP7wjK/zyiVQtqR4bnjPoWgSmaOWOHvexujT59ZPqfL3/JT0ON5xN6ZinUmGlX79giEbFRrtJ6U/ve+LYGh4RmuJdO0ll90FS8tYwqVphler2LqmQfMdPVcy6AT9KYAgunj3ZU1yvK7JKZ095PUma39nPU8o1F9lwZ0N8HJGxkMetEgudBL7X0q5dOxOk8fzv/c9KjNDBMFmyAduxOfkcddRRxnk89zg5j9taJ14QIAJ+9tln5lVZWZkRddCt6ESHy7n22msNMSDSggULjEgYlJcdNnnyZPNIesUbAeir/KDilj8802cmQrVIlGkOy9IV//CWiCcSLFmxrQls+srZUjZguMdRbCIVe1znETRPB/TrKCl57aJliXx3Fdv+w4SUfmQpfDfZ0xDDom9fXhbb0+EUecTDcDib7uG1oUiafPGoVG1/qlR02lpK1vf0RF5Y6aRq/Q86n7zGX1az0DvDnfHWqxdQtdVhUtbzOENAeXZEBixYMHv2bDNZORuDF0acpCmwGrPFy2SGaPA+DpTzQa+QS6Ae6GsgPJdffrkwoZmot9xyS9rFoHx96aWXQtMde+yxhsC88847ZhcKrsImcKEJl75Ah2PjEQ5MCZimRSzr0aOHPhbUtaqkWk9WrIpfb7Vu9uAAkXYbS2W3g6TCE28Wr9NbmnhK0dIXzwise/la20rxAk+s/HNC9Xtv1YfTauIpTf1Q7OW/pM06nmJ5b08sgqt6VUo88Ymtb8KA4jFPppLlO36qoCQ3K3n6MI/AAIicxT+OdIrfILyxi4O+g8mlnAjxmFiIU+wGJQUmF0QJkWCjjTYyycizS5cuSbMIjKecFnoh5Rh22mknE5eycgnKhcDtQGAgmOhRABUvtTyIn8Juu+1mblFcq6KXABTTEBV+tGP77T0dRAzkpk3VK22toqwzK9XviqSoSbVCnufKzQeaYHacCC879g1ZfNCDIn+Mk5L/XibNHqs+BFi5Wk1dnEnE3wZ9PSWydw5q/GupoIptTzD3pR/W1p2V/vSO4VYqPMVyySxPX+NxqaWjq0VXdEjFbHfP+T2VV77jpwpKcFO1Vi/DwRTPnGhEzqryhY6TCcLbXXfdZZSN7IbccMMNRrnK5EGngAKU9+kAW8rsMJ155plmyxZFqk7cdPKx46LwBVCsXnfddYKYg+4DUOW1ecjBH6eF27Zta3aBUHxDGFQvg37lp59+SpUydOhQo9RFx7LOOt5q7ClvOTMEcBbnwAMPNDtMKMPZFQPHiJG27imV2dIblOTkxTVTd7PF86Z5eoOWUrnrpVL8w5tS9NMHUvLHd8KkLe91gjTxdqdk7HOmRMSRhd5WdzOPg6j0OI7yNbcxHEXJR/cIk6aqqkKWeDqI8v3vktIpn3scxnYmXfGs6j5hF2nxloOk2cjrPX3N27K4+xHVitpPlp2tqlhjayme73E2M6vT2G0uph5bH2OCSr26Gpgy2tvJKjPEqvTPb+3oks/45Yc87O2+NZGmjx1So8ywh+IpX5hXS7xzSZV7Xy/eiSDHyQQhi4lxxRVXyPvvv29WaiYCW6gffvihIT5sQQPEQxeiz5qXPqsOBcUpogYcDGdsOB/jB02jehueVdTSuJofVzgDdmYgNih8mezoUQB2YijLjq952Fd9r2Xb7+z7hx56SEaOHGmCIJCk08muu1IaHyLcq1cvQxQQPa+88soUfjj0hzIZzo58tthiC5k6daoR9+BqwuoDHiCifnxomUmuTT3xAt3FYm+3pmLLw0ySoi+fkeLFC6TC2xlRFp8X7FR5/7Ko2yFGCUs6dqD0nEyLZ48zog86mUUeMVnSZm0p8VbuJi+dafJd4nEgS7yzL1Vt1zc7Wog+JdPHewOmetxwjobzN02+t3QxJuXSP49TKfbOnFCPojHPpN6UTvvG3JfYOhxC8hi/smVHWeJtoUcD+PLAq2/VrCnSfPSjUlS+SBav0VPK1+ghRd45i6UxquMVyj9bqYXy7QziQdzuRhTeSM92LztKmhfbuOh02OZVriQqj6h3cBUQCiVQUXGzfUdZQQpmDiVCcI4++mhD4DitGxRPy1cxtC7qrGUaxWQHT0z1xByd8Oadt+Uq8/4QWTjL2+p+1ewcNb+jj8hKq3oU2/v96RGIIPAIhXinhmVabfGZ7XKIUtV2Jxhi1fy186RoYrX+ZfFB93uEaV1pfvfOZvcqKOuCCfO28A14u2xpg3eUQOb+4cSlJIjLhsCQ/5AhQ8xBuk8//dQQFE4UQ2BQiLKzky1ETeZs8/anT1IWhCMuXq6Iy8ITqzksfz0zeW5xe7VOS9MuPOJ5vc36uqj/1bXyWDjk7VphDTEgtxrChoihHLSJA3V89wRx0U8WEHduvvnmOuE+ctCEgs3CTxhyWdF85p3LehZ6Xk5cqsMegntBKYv+IfQbnDqsTy6LQinODpCegs5l3nWal3d6t8r7zqnom5fqtNiGXJjjZOqwd9nOnjBh6TmJOiy3LoqyT/3WRXl5K8M7vVuUt8wbZ8bFjbPZrtUOAw4DdYUBR2TqCtOuHIeBRooBR2Qaace7ZjsM1BUGHJGpK0y7chwGGikGHJFppB3vmu0wUFcYcESmrjDtynEYaKQYcESmkXa8a7bDQF1hwBGZusK0K8dhoJFiwBGZRtrxrtkOA3WFgf8Hw+/32Oyb32kAAAAASUVORK5CYII=)

2) After we mounted our Drive storage, we need to navigate the folder. It is under content:
![Screenshot 2023-03-27 at 12.08.37.png](data:image/png;base64,iVBORw0KGgoAAAANSUhEUgAAASYAAAD0CAYAAAA2RYtKAAABgGlDQ1BJQ0MgUHJvZmlsZQAAKJFjYGCqSCwoyGFhYGDIzSspCnJ3UoiIjFJgv8PAzcDDIMRgxSCemFxc4BgQ4MOAE3y7xsAIoi/rgsxqOqd2d+pGwehjat+yq+1cc3DrAwPulNTiZAYGRg4gOyWlODkXyAbp0UsuKCoBsucA2brlJQUg9hkgW6QI6EAg+wGInQ5hfwGxk8BsJg6wmpAgZyBbBsgWSIKwdUDsdAjbBsROzkhMAbJB/tKBuAEMuIJdFAzNDXx1HQk4nFSQm1MKswMUWjypeaHBQFoIiGUYghlcGBQYDBnMGQwYfBl0GYCWl6RWlIAUO+cXVBZlpmeUKDgCQzdVwTk/t6C0JLVIR8EzL1lPR8HIwNAApA4UbxDjPweBbWAUO48Qy5rMwGDxhoGBuQohlrKcgWGLPQODeDBCTH020EnvGRh2hBckFiXCHc/4jYUQvzjN2AjC5nFiYGC99///ZzUGBvZJDAx/J/7//3vR//9/FwPtv8PAcCAHALbUa30s2MP4AAAAYmVYSWZNTQAqAAAACAACARIAAwAAAAEAAQAAh2kABAAAAAEAAAAmAAAAAAADkoYABwAAABIAAABQoAIABAAAAAEAAAEmoAMABAAAAAEAAAD0AAAAAEFTQ0lJAAAAU2NyZWVuc2hvdMT0+6sAAAI9aVRYdFhNTDpjb20uYWRvYmUueG1wAAAAAAA8eDp4bXBtZXRhIHhtbG5zOng9ImFkb2JlOm5zOm1ldGEvIiB4OnhtcHRrPSJYTVAgQ29yZSA2LjAuMCI+CiAgIDxyZGY6UkRGIHhtbG5zOnJkZj0iaHR0cDovL3d3dy53My5vcmcvMTk5OS8wMi8yMi1yZGYtc3ludGF4LW5zIyI+CiAgICAgIDxyZGY6RGVzY3JpcHRpb24gcmRmOmFib3V0PSIiCiAgICAgICAgICAgIHhtbG5zOmV4aWY9Imh0dHA6Ly9ucy5hZG9iZS5jb20vZXhpZi8xLjAvIgogICAgICAgICAgICB4bWxuczp0aWZmPSJodHRwOi8vbnMuYWRvYmUuY29tL3RpZmYvMS4wLyI+CiAgICAgICAgIDxleGlmOlBpeGVsWURpbWVuc2lvbj4yNDQ8L2V4aWY6UGl4ZWxZRGltZW5zaW9uPgogICAgICAgICA8ZXhpZjpVc2VyQ29tbWVudD5TY3JlZW5zaG90PC9leGlmOlVzZXJDb21tZW50PgogICAgICAgICA8ZXhpZjpQaXhlbFhEaW1lbnNpb24+Mjk0PC9leGlmOlBpeGVsWERpbWVuc2lvbj4KICAgICAgICAgPHRpZmY6T3JpZW50YXRpb24+MTwvdGlmZjpPcmllbnRhdGlvbj4KICAgICAgPC9yZGY6RGVzY3JpcHRpb24+CiAgIDwvcmRmOlJERj4KPC94OnhtcG1ldGE+ChGNsYcAAC7zSURBVHgB7Z0J2F3T9cZ3iJjHUEPQkhpiqqRijIhZEDGTCGqsBBGkpRGS1NwKISJiSJ42lKgxBDHPIoYIIUXMRQg1q9LWP7/977r2d79z7jycc++7nuf77rlnD2fv99zz3rXXOXe9bTp37vyDkwkBISAEEoTAAgkai4YiBISAEPAIiJj0QRACQiBxCIiYEndKNCAhIARETPoMCAEhkDgEREyJOyUakBAQAiImfQaEgBBIHAIipsSdEg1ICAgBEZM+A0JACCQOARFT4k6JBiQEhICISZ8BISAEEoeAiClxp0QDEgJCoG2lIdhggw3caaed5jp06JCz69tuu82NHDkyZx0VCgEh0JwIVNxjGjp0aF5SAurevXu7k08+uTlRb8JZ/+xnP3MXXHCBW3zxxZtw9ppysQhU3GNaZZVV/Bi6d+8eO5ZHHnnEl0FOWD08p3yeXVI9urSOe+DAgW6TTTZxo0aNcoMGDXJff/21P/f8g7TWXHNNt9JKK/l9c+fOdW+88YZ76623/Hv9az4E2lQ67YmRTiHEZHDXgwSuv/56ZyRq48h+rce4sseQ/T6t48ZTgpTWWWcd98orr2TI6de//rU76KCDsqfp33/55Zdu8uTJ7uabb3bz5s2LrKOdjYlAIogJaGtNAkag5Z7W9957z5199tlu1qxZ5XZVUPu0jpvJxZHT4MGD3R577JFz/pdffrn7y1/+krOOChsHgYrHmEqFJq0xJ4L8BPuTaHgmzzzzjP97//33Wwyx3uPGc8KDgqyIPQ0YMMDhZfPH9gMPPNBivMccc4xiVC0Qaew3ifGYDOZcS0CrU4lX8zzKPV6l+il0Tna8QuofcsghmTjNCius4G666aZWzcqdf6sOY3aE3lJYJVzWhfvZZonHUi+0XPXDetpONwJ18Zi4GLL/0g1j8kY/btw4t++++2YGRoyGeE29rF+/fj6+lH380HOiDDLq27evr3bttdd6by9sQ336kjU2AnUhpsaGtP6zY9nGRf3aa6857uKZjR071hFQrrUxhqgA94gRI3wgPCQnxs1NCfOUxo8f32q49BXOq1UF7Ug9AjUlpu23377hnl0yzy9Jn4SzzjrLD4cbCltttVVmaNyir0cA+fDDD8+MIdy4//77/d059oXkRMzJLO6mwq9+9SurotcGRKBmxAQpDRs2zD9YGfXtmQZsiZMQpB8+fLgPxLLNvgsvvND/JWEOBI3Di5lngsDeDI8kOxBuZfV4hSzNiwvJiaVoLltggZp9dHMNQ2VVQqAmZ9dIyeaAmx5eLLY/ya88BHjVVVd5j2+ppZZyq666qt++4YYb3Morr5yYoY8ZM6bFWPr06eOOPPLIFk9cX3TRRS3qVPtN1HKMY9pyLIx9heQU1skeY1yf2fX0Pp0IVPzJ72wYsknJyvGeMNz5pBteERc8nsY+++zjH/bjLteWW27pjj76aP8TnA8++KDu08DLCB9ExDO1h0i5Nf/555/XZYx4cHhq2Z4ywXnKzDvadttt/XiNnHhCnHKIK3zOib5Cr7Auk9JBq4pA1T2m+U+W+wkQ6DSzbSuz/Ul93WGHHdySSy7phgwZkrnwd9ppJ+8xsT8pds8992SGApkuscQSmbufRx11lONBRvvjWaFa2jXXXOMD3eExt9tuu4znDDkdeOCBrmfPnq0C4sSczKvicQH6kjU2AlX3mPhQ3X333f4bLvSSPvzww9R860GgPKgYeiOQwMyZMzOfjq+++iqzXa8NyBJvAuOWeq4LOHyUoBbjJZaEB3TmmWf638zZMflMQEYTJkxwL730kv8NHT+7YX/oOfE5wiu99dZbW/zOzvrRa2MhUHViAq4otztqX5qghaRCokrC2IndQZh4SxBl+EPZcHzEdvBWam2M56STTmr14OSmm27q+IuykJyMdKPqaV9jIVATYkoiZNwJYhmW70lqljwzZszwyzbiStlkZE9UkyGB2/PVNht33HEuueQSXwQxxS2VO3Xq5OvU6+4cBAOBHnrooY64UtxymLnyF5JTHNnG4aH96USgLj9JiYLKCKJWP5HAayB3lAWHo8bEvunTp/tlBXffuJDDOBOkdM455/g+9t9//1gPJa7vUvYXOu58fTMXnndKgufKHc+OHTtm0p7MmTPHsdQn7QneX1RWgnzzU3m6Eag4MU2ZMiX2GzAfVFwsBECTaFw83Jnj250ALMY3Od/oxx57bOY3aUkce9rHFJITsT6Wg7LGRmDB+c/gDK/kFF944QW/hIhzz+OOZd/gH330UVyVuu7/7LPP/FKNb3KeW/r44499nqDzzz+/1fKurgNtwIN///33PtvAuuuu61iqci5kjY1AxT2mxoZLsxMCQqAWCFT9OaZaTELHEAJCoLEQEDE11vnUbIRAQyAgYmqI06hJCIHGQkDE1FjnU7MRAg2BgIipIU6jJiEEGgsBEVNjnU/NRgg0BAIipoY4jZqEEGgsBERMjXU+NRsh0BAIiJga4jRqEkKgsRBolV1grbXWaqwZajZCQAjUBQFUekq1VsRUTmelDkLthIAQEAIhAlrKhWhoWwgIgUQgIGJKxGnQIISAEAgREDGFaGhbCAiBRCAgYkrEadAghIAQCBEQMYVoaFsICIFEICBiSsRp0CCEgBAIERAxhWhoWwgIgUQgIGJKxGnQIISAEAgREDGFaGhbCAiBRCAgYkrEadAghIAQCBEQMYVoaFsICIFEIJB6YvrJT37iLr30UtelS5dIQBFL3HHHHV27du0iy7VTCAiB5CHQ6ke81Rji9ttv73r27Nmqa34wPG7cuFb7i9kB4Sy22GJu0UUXjWy24YYbuj59+rh//OMf7tlnn42so51CQAgkC4GqExPS2sOGDYuc9aabbuqWWGIJN3LkyMjySuycPn26+/TTT52yJlQCTfUhBGqDQCwxLbjggu4///lP2aOAeHJZ7969HX9xBrEMHjw4rjizf9ddd/Ve2XLLLefmzJnjrrzySvfll1+6Nddc0/Xt29eNGTPGIT9++umne6JaeOGFXceOHd2rr77qpb/ffPPNTF/aEAJCoL4IxMaYBgwY4JZZZpn6jm7+0fGqNthgg7zjWHnllT3hfPHFF77+8ccf79swh9VWW817ZuxYY401fDyqffv2bvbs2W799dd3/fv3z9u/KggBIVA7BGKJ6ac//akbNWpUIsipEDgeeughvyQ89dRT3cyZM7031LZttEM4d+5cN3ToUDd69Gj36KOPuuWXX94tvfTShRxGdYSAEKgBArHExLFZBqWFnF5//fUMXC+88IJr06aNi0sT/Pbbb7v//ve/vj7bGAF0mRAQAslAICcxMUTIaezYsW6FFVZIxogLGIWRziKLLFJAbVURAkIgaQjkJaakDThuPCFxrr322r4aMSSZEBAC6UMgOggTzOO9995zAwcOdPPmzQv2Jm+zV69ejocpV1ppJR/Qfuedd9y3336bvIFqREJACORFICcxvfHGG27QoEHus88+y9tRvSrYIw08QNmjRw+3wAIL+PHyuAD273//279aPV6///57v49/3333nd8O92UKtSEEhEBdEGjTuXPnH6KOzO32iRMnlk1K3Oq/7LLLog5R8D4eXZg1a1ZB9SEmizEV1ECVhIAQSBwCsR4TZGJeRuJGnWNAIqUc4KhICKQEgdjgd6VI6auvviobikr0UfYg1IEQEAI1QyB2KVfJEfAj3t12262kLidNmuSeeuqpktqqkRAQAulEoCbElE5oNGohIATqhUDsUq5eA9JxhYAQEAIiJn0GhIAQSBwCIqbEnRINSAgIARGTPgNCQAgkDgERU+JOiQYkBISAiEmfASEgBBKHgIgpcadEAxICQkDEpM+AEBACiUMg9cSUT1cucYhrQEJACORFIPZHvHlbFlGhnrpyRQwztioqKy+//LJ7/vnnY+uoQAgIgcohUHViqreuXLlQkUZlhx12cMhZiZjKRVPthUBhCMQSU6PoygHDiiuu6Pbee2+33nrrea25adOmucmTJ2cQiitHzOCwww7z9bp16+Yg2TPPPDPTThtCQAhUB4HYGFOj6Mohy4TIZdeuXR1pghHg3HPPPd3BBx/sEc1VjoKvJahjG/UVmRAQAtVHIJaYGkVXbtttt/XSTFdccYU777zzfKrgjz/+2PXo0cO1a9fO5SpHPPP666/3Z+Gll17yir3VPyU6ghAQArHEBDSNoCu3zjrr+LP83HPP+VcyXD777LNedw7hgnzlvpH+CQEhUFMEchITI0m7rhxeEWaiBOE2ge185b6x/gkBIVBTBPISU01HU8bB4nTliCthHTt2zPS+0UYb+e2///3vPu6Uq9waQWIyISAEaoNA7F05O3zadeWmTp3quKN20kknuaefftp16NDBrbbaao6lHV5UvnJw+Oabb9wvfvELt+WWW7onnnjCoNGrEBACVUIgpxuArlz//v0TLXZpogmmK8cjAejgma4cxHrppZd6LbmtttrKrbLKKo7HBUxSKl85uN91113+bt6RRx7pdeuqdC7UrRAQAv9DIDbndyPqyuXTnCu3XJ8qISAEKoNA7FKuEXXl8mnOlVtemVOiXoSAEIhdytkSqVyIKqEJV4k+yp2H2gsBIVA7BGKXcpUcgnTlKomm+hICjY9ATYip8WHUDIWAEKgkArFLuUoeRH0JASEgBIpBQMRUDFqqKwSEQE0QEDHVBGYdRAgIgWIQaPW4wHMzZhfTXnWFQEUR6NK5U0X7U2fpREAeUzrPm0YtBBoaARFTQ59eTU4IpBMBEVM6z5tGLQQaGgERU0OfXk1OCKQTgVbB76hpKCAZhYr2lYuAbrSUi2Djti+ImMqdfjV15codW7722223nVt00UXdlClT8lUtqFwadQXBpEpNjkDViSntunLkcFpqqaUqQkykVZFGXZNfcZp+QQhUnZiQS8plvXv3dvzF2fTp093gwYPjiv3+xRdf3O23334+yyTKJg8//LB76KGHnKUx2W233dymm27qll9+effmm2+6iRMnug8//NC3RdoJaaaFF17Yp9999dVXvRoKCeROO+00t+qqq3rhghEjRrjRo0c7FFbIZrnLLrs4lGSod80117i3337bLbfccu6EE05w7777rs+UiXz5U0895W655RaH8IE06nKeRhUKgQwCiQ9+QygbbLBBZsDZG3ghQ4YMcd27d3dksSRdbr9+/VzPnj191T59+rh99tnHLbPMMp5EyHB51lln+YyUVFhjjTVcly5dXPv27d3s2bPd+uuv77N20g86ct9++60jBQzb//znP12nTp3cwIEDPfG8/vrrXgRz6NChbpFFFvEyUaTtJQUv7cgp3qNHD69jJ4267DOn90IgHoHEE1P80P+/BPmllVde2efuRiWXP7yYnXfe2afBZen00UcfuRNPPNGdc8457uqrr/Zy33hRZnPnznWQCx7Ro48+6j2rJZdc0t10002OMlL1sv311197RV/a/e53v3MjR45048eP9/1tvvnm1p3v4/zzz3fnnnuu++STT9wmm2ziPS1p1GUg0oYQyIlAi6UcsuBRdsEFF/jdLFeSltnS1E8QGjBj2dW2bVsvOtCmTRs3Y8aMzLKOpdURRxzhy6w+87JlH9vYYost5j7//HOrknklZkafiBtgxJ8wZMbnzJnjt1kOmr311lveI7P3ehUCQiA/Ai2IKS5rJcsphAlYAsXVyX+o6tSAgLB//etfmQOwDONvoYUW8vuMdDIV5m9Yu3Bfvm2WjUbeLNNCe+2118K32hYCQqAMBFoQU1w/kNKgQYP8kiauTr32s9TCNtxww4xGHIFwgtZXXXWVL1t33XX9K//WWmstv23eTaYgxwYeEgbBffnll45gOwF0yA/jWBAVr4UYBCcTAkIgHoGCiCmppMS0nnnmGXfIIYf4APfqq6/uA9Tbbrute+WVVzyJzJo1ywfPucPGnbiuXbt6r+/xxx+PRyUo4S4cAfKddtrJPfDAA+7ee+/1cSbiVSwLCZoTXyJ2ZcvAoHmLTYhNGnUtINEbIRCJQEFf3QR/k2p4Leedd56/I7fZZpv5u2CQ0UUXXeSHjKYcMSakzrfYYgsfhKbsgw8+8OUsTb///vvM9L777ju/bfvuv/9+H/Q+4IAD/OMBd9xxh7vzzjv9Xb5dd93Vbbzxxp6sIDpb5lpbOmLb9vNeGnWgIBMCuRFolfM76mcC5fwkhVv9Ji6ZeyjxpQMGDHCQTT6zJVJUTIm2lMeVFdJ3dlviVLacy9c+u7ycsWT3ldb3lf6spRUHjbs1AgUt5Vo3S+aebOLIHmW+8uz64fuotqWSEv1G9RceT9tCoJkRKGgpVw5AldCEq0Qf5cxBbYWAEKgtAlX3mHiOh+eKwgcai5nipEmTHH3IhIAQaB4Eqk5MQEkAmT+ZEBACQqAQBKq+lCtkEKojBISAEAgREDGFaGhbCAiBRCAgYkrEadAghIAQCBEQMYVoaFsICIFEICBiSsRp0CCEgBAIERAxhWhoWwgIgUQgIGJKxGnQIISAEAgREDGFaGhbCAiBRCAgYirgNPDU+iWXXBKbXI78TDvuuKNr165dAb2pihAQAvkQqMmT3/kGUWx5rXXqIB7UXix7QfZ4SVKH6AFiCM8++2x2sd4LASFQJAKpIyZybg8bNixymqQAhkAQCailITGFCorS69YSdR2rkRFIHTHVQqcOfbijjjrKJ4abN2+eTwpnHwLTjiPlybLLLuuQcJo6dapDYXfMmDFeOorEcBdffLFvwvKO7Jlk2rz99tsdWnPISeFl4WHRFmUWmRAQAj8i0HQxpkJ06vDIkIVCegktOaSczFBPQTuOdLuUoYiCZh37IE2yfSKIufTSS/smaNZRRlpfypGJYh+EhsIKIpho2cmEgBD4EYGmI6Yfpx69BalARCj5otJL2l7ELrPtscce854QOcBDQwUYM5050vniQT333HNuu+228+SEZ8Vy84wzzvB1yVEuEwJC4EcEqrqUQ+qItLhIaUdZEnXqEM/EwiD2+++/7zbaaKMWU0DsIMrwhFBSQY2XVC94Q/TF0s8UWvbdd1/Xq1evTHPkw2VCQAj8iEBViQlPAZmjUaNGeTGAHw/rEqtTZ7px5aS+feSRR3xivN13393fycP7wlgGYu+++64z0QNkn4g1yYSAEPgRgaoSE4ch5oL809ixY12HDh38kZOsU0csCMO7mT17tt8mhlSMsZzj2ac99tjDx6GsH5RZiE1BVOZxLb/88iKmYsBV3aZAoOrEBIqQ08CBA/1DirxPsk4dsSBUfXv37u14NIGxW7yIsRdiaNFBQiwLn3jiiUyT++67zy/xTjjhBDdt2jRHLvOePXv6O3bjxo3L1NOGEGh2BGoW/Oa2O+TEHxd7Uo1YEIHpr7/+2t9d69atm48Z/fDDD17ZxDTiQu04U0uxMub24IMP+imGjwKQuxzPkfrbbLONQ5cOb2rChAlJhUPjEgJ1QaDqunKVnlWtderKiTXlmrt05ZyTrlyuT0hzl9XMY0ojzNUiJbCoZt9pxFpjFgIhAqkjpkpozFWijxBEbQsBIVBZBGoS/K7kkKVTV0k01ZcQSCYCqSMmYJROXTI/TBqVEKgUAqlbylVq4upHCAiB5CIgYkruudHIhEDTIiBiatpTr4kLgeQiIGJK7rnRyIRA0yIgYmraU6+JC4HkIiBiSu650ciEQNMiIGJq2lOviQuB5CIgYkruudHIhEDTIpDKByzTdrY6d+7s2rRp455//vnI38iRHbNt27Y+ha9lKoiaI3XCTJrkjnrvvfeiqrbYh/wUGTXJE2UJ6lpU0BshkDAEREzzT0g1derIInD88cf7037FFVf4PEzhZ4BEceSnwkaMGOFINxxn5Ic67rjjWhRDZDfffLO7++67W+wP30j3LkRD22lAoOmJiYu9Vjp1O++8cyti2mmnnYr+nNx4443e+1lllVW8bNT+++/vM2WaEEJ2h9K9y0ZE75OOQGqJidzcYWK2UoGuhU6djQ1RhhVXXNFLObEPb4pEdKEdeOCBrlOnTu7cc8913377rS9CreWjjz7yvxFkB4n2SGSHwObZZ5/tyH659957e7LKp3u32WabuU022cS3s2UdGTXB88ILL5TuXXgytF03BFIb/EZ9pdhc3NVAOZ9OnR2TDJ7YDjvsYLscbRdZZBE3d+7czD7S8qJD98tf/tLvw6MjT/jnn3+eqRNusJRD2w7JKUg2n+4dcSn6R9sOQ/8OySrITrp3IbLaricCqSUmvA/UV5JAToWcwJdfftkHqrt37+49JdqwjINYUFUxe/LJJ/2meVKQF4aOXZyZ1JRJT1l9FICzde/IaY6nudVWW/nuunbt6l9ZBkr3Lg5h7a81AqklJoBac801U0NOSIUToF5ooYUcyymkwvGGIBwUfc1Yov3tb39za6+9tvemICbknZB5ijPu+GGIKJiZCou9t1eIELny9dZbz98JRJATHTz08ELdO5aPFrSX7p2hp9daIZBqYgIkyIkE/yussEKtMCvpOJAH3hAiBgTBd9xxR98PHo0Ri3WMvBP7+vTp44gZ5fKWaAOJIZaQi7ysb16tf3TvWCY+/vjjvjjUvaMv/hBTePrpp8Pm2hYCVUcgtcHvqiNThQOQ5xuSQRJ89dVX98KXyDyts846LY6GR8Nya+utt/b7cxETbYlH8ZhBoXnE8abwzNC9w+xunnTvPBz6lwAEUk9MPGCIJJQFlxOAac4h3HPPPZ6YqHTXXXdF1oVgICeWfATGCYiHxv727dt7b2fjjTf2SzHibcUYXhIxLu72mcindO+KQVB1q4lAqpdyKPr2798/8aQE0ZgOHSSAd0M8iOeLMCsj/mNmZWFg3Mp5YHKvvfZyxH6mTp3qn8Oyu3b2CIX1SX/WzsrYZ/2yrDOT7p0hodd6I5A6XTkDjMDsxIkTyxbPrKVOnY29kNeDDz7Ye1Ynnnhi7KMChfRTap1a6N5JV67Us9P47VK7lLvssssq8oBl0k4xjz8cdNBBPm7EYwDmCdV6nIXGq2o9Lh2vORBI7VIuXJaUc6oqoTFXiT5sDjz8yAOPPG909dVX2269CoGmQiC1HlOlzlLSdOpefPFFd/TRR1dqeupHCKQSgaYnJs6adOpS+dnVoBsYgYKIKSpI2cCYaGpCQAjUGYHUxpjqjJsOLwSEQBUREDFVEVx1LQSEQGkIiJhKw02thIAQqCICIqYqgquuhYAQKA2BVsHvLp07ldaTWgkBISAEKoSAPKYKAaluhIAQqBwCIqbKYamehIAQqBACIqYKAVlIN2StJH0tYgDk+s5npDLhd3MyIdBsCLSKMTUbAMy3mrpy9M8v9YcOHep+Nj+VbmiTJk3yaUtsX9++fR25wRHGxJZaaikvEGDlzfQKgS+66KJuypQpzTRtzfV/CDQ9MUEW1daVO+qoozwpkYjt9ttv94omqLwccMABjt/qkVES8kJBBRklI6Zm/pQilgAxi5ia81PQKh9TWmColK5cufmYSOg2ePDgWNggnKuuusqnLyG3khnpTdBxmzZtmnvwwQfdYYcd5hO/keCNXNtnnnmmGz9+vM8wSXbOjh07epmm2267zb355pu+GyTD0aEjtS7ZFsjN/de//tWn2EVMgHJwIm84RIhU+H777eezF3zxxRc+pS6J4izFyW677eYlpVAH5hjku7LslvRHcjv6XHXVVf3+G264wWvgkVGTeZICGOKlP/KVI3hAe9L/fvPNN47snfwuETvjjDMcaV2MeMjESfK70aNHexEEjkHe83fffdfvI4snS+F99tnHkSgPgQaS5JGTPEpLb8yYMX7JvM022/i88C+88IJXjCG5oCz5CKQ2xpQWXTnUcrEZM2a0+DSg40aObQjn008/dbNmzfLlbHMRmXExkkYX5ZT111/fZ+y0slNOOcXHrLhIEa9E5ADiwRAZIIUKZDRz5kxPHEOGDHHIR1GfrJb9+vVzPXv29PUhEi56CJN0xZDKWWedlVlK0t+6667ryQKhTXKW/+Y3v/Ht33//fZ+Fs3fv3p7Y6JB5d+jQwSGzhQILZEe8jPcYnipzM4NcGC/Ex/wR+4Rs2UZFJpfmXZSWHn3zGQE7sCeVDF8g9C9LPgKpJaa06MqZ9BHpTLINTwh1F7yB66+/3he/9NJLDq/IjJzfxKcuueQS7x1wgSNSiToMpIYHgncF6ZBUjniZGW1PPvlkr9SL14LuHF4G9fmDgCAzW0aS/xuv7pxzzvG5oPC28KLM8KJQ/r3ooovcU0895XffdNNN7uKLL3bDhw/3700HjzeQH9p2BPHpE4MgchneFn0ydsibbYQTCtG8w2MzLT0bBx4ZHuvll1/uUxqjhCxLPgKp/vowXblBgwaVnWK3WqfK8m3jEWTbwgsvnDcLZ6h+wjaGh/Dzn//cb9tShTcQFoaGHRa2hcSwUIppxIgR3oPAU2HZhGdhyzqI54gjjvBejG84/58t63iP17T55pt7b4z3eGwsD/HQzNhnMuR4TXhAnTt3dpMnT7YqBb+Gmne9evXKtDPiZ0eopcdc8OCYA2SNdBYEarLrmQ60kUgEUusxGZpJ15UjuI0RQ8k2ljtGNtll+d6bBhxeTqgBh8iAkWHYhy1hQlFM6nGhIsKJGSlFtQv3sY2OXbZF7cuuw522UszmS8wpnG9ItGG/eIMsdREZJYjOUvUPf/iDv/EQ1tN2MhFItceUTEhbjorlCGRAfIZnl+wbm2eZllxySR/8DluwrCrEWOpgeAYsdzD6h2SiCMbqEzjmosWIRxFkZqmDMUYz81DmzJlju4p+ZSloxhKU94wXI8jPsc2ipN5DIdBcmncWx7O+eN111119PGvcuHGOID3EhMholy5dMjp6YX1tJwuB1BMTF1nSdeWuvPJKd9xxx/lgMt/weC/ETIgJ3XLLLf4TAZlw54oYzJZbbumeeOKJnJ8UdOcIXnMBEugFB4Q0IbYTTjihVVvqH3LIIT7ATeCagDL1Wf4gEU7wnTuUxGhYsnXt2tUvvUylt1WHBexgqUrAGa+xW7duvoURE49EcAzuRjJvNO5CI+5GwJ39DzzwgMuleWd39sL2kDT988ocbemLhylLPgKFfT0ndB5p0ZVDWACvBNECLjTiQtxtIpBsHhQQI4DJ3acjjzzSEwwxmVAfzuI17GMZRns8CS5A4ilc4Oedd54/W9ltqU8Zd+S4vd+jRw9PRgSysUsvvdR7MyyNt9hiCx+Qp4z+saj+2B+Oj2OE7ymHNLnzh3fIYxGvvvoqu32AH28MwsKTYewYfWAE9Ql686wXNzogN6TgKQc/CHn27NluwoQJmThdeOxbb73VP77QqVMnT8Ycny8B2siSj0Bqn2NKq64cHk3UUiv8qBRSJ7s+7/P1a21suRhXv9jjW7/hK3cD8XjwFHMdL9+xosqj9oXHzt4utn52e72vPQKpXcqlVVcujgzCU19InWrWL/b44ViitnP1l6uMvqLKo/ZFHdf2FVvf2um1fgiklphYWlTCKqEJV4k+KjGXJPXBEjAMXidpbBpL8hFI7VKuktDynEv4IGExffNDXHvYsJh2qisEhEA8AiKmeGxUIgSEQJ0QSPVduTphpsMKASFQZQRETFUGWN0LASFQPAIipuIxUwshIASqjICIqcoAq3shIASKR6Ct0kAUD5paCAEhUF0E5DFVF1/1LgSEQAkIiJhKAE1NhIAQqC4CIqbq4qvehYAQKAGBBeengxheQjs1KRIBfkhKviPLm02qEUusRqoRMlyGGRiL7L6s6qi4kKEAcYBsY9yk9iXPk4kgZNchXQr5lD755JPsIr0XAiUhkNrfypU025hGpN4gN1G2kVbl2muvzd5d9HvSdJDuhIvcjHxDpPEg3QepTixDo5XX8pV0uGFSt/DYjJmx5Rrfnnvu6VOPnHvuuWFTbQsBjwBZS7kGsIcfftjnAvNvcvxremIiaVpUYjUw22ijjTxpkAWxVIN0ICU8pD/96U/+lXxHJIojh9J1111XateJaXfFFVe0ysOUmMFpIHVHoEePHl6dh4Hww27yjuWz1BIT3/CVyDCQyxMAPEQo+YszEr6hOBJnJErD6yAZvyVdu/feez3pkW7WjDSzJIjjlTzgZGwkvzW27LLLOrwSysh6SfZHcntjkCeJ1iA+VFDIcc2PivkwkPgfYmQJdvPNN2eSsZE8DXUUll/kz+aRETw4M0gTlREybdqYrWyPPfbw0k4s2yB11FtI2oYQAVjwY2jEBmzZxzcl+c4hd5Li5RoXc+G4yD6RUI7sme+8844dWq9NhMACaZ0raWJJMl9v42IKc2Vnj4flIMs1UuZCcEaEI0eO9EKOVp8YEyonXNCkgUUuHIMcTjrpJJ90DW054lJkhDQZJMgFgkOnjbSx/FFuskwQDnp0xJEw5KLADjKClLJzbZPWF6KD0MgaiYJKaBAt44Q8KCfLJIRIf+QVR7XEpJNoh6IuS0VIKde4mAN5uembLJPITR1++OF+/uHxtZ0+BBBV5YuUP7YLsdR6THgPw4cP9398WyfZWK6RIpb0KngjpJRFlRZiMINASGVLUrO9997bB6NJB4tXiIf08ssv+wsWoho+f95c/AhZmpFwn3p4Z5AQ/UF+GMfGa+Hit9zbjAkPh/5OPfVU68ZtvfXWfhsdOAgVwkEeKzTGiIpwNu7kpcLDIRiOIjAkyBxIk8u46DtuXBA8RgyC/OR4ddRnzCakEI5B2+lBgPzyhSzfwhmllpiYBN/mXKT8ZV8k4STrvQ0RERhmaYWcNwok/CFyaeSCmq1lWoSwuEtG0BAPCCFH87jwKFjGmuSSzc2kr/FoWMdzQZPWFmMbwyuDLDC8L4wc2hCKBb/pn2NaDu6oO22mIec7yPqH2AKKvuQOJ7Uuxt2+fOOCeCFu2hKDQ7Tgz3/+c4uc6FmH0tuUIFBK8Du1Szk7J5AT3+528dn+pLziMXCRYlygBIpJC4zlil35CvP/saSCYBAQIPbEN0+YdN/q2avptrF0wtPgDwUUjo0QAZ4LZkn/rZ29Qmr2GIPtK+YVrw2CRSaJPxRXkD3PNy7G+cc//tGrDTNnYlVIkLMtSzcCxBWJNfLHdiGWao+pkAnWuw5LLggI1Q7LdInUEhdvlDpv9njXW289v9wiqE0wmKXX7rvvniGY7PoslTDI4MYbb8wU47FQhgeE6ghLYQssQxqmwIL3hFcFgTFGi4llOsqzAeERI8I7xG6//Xb/mm9cfGDRh8OLvPPOOx1Bdjwn5j99+nTfh/41DwKpJya+kVnK2Qc/aacO6SaekYJMCFAjgMkShwvfiCrXmG2Jhhw3RIbUN1ppLLmijLtzBNA5xjHHHOOlvNdee21/B+3888/3x8STIbBMjIk+uYlg+E2bNs0T6W9/+1v34osv+lhP1HFy7WM5R8AdY/5YvnGhQYcYJ3Njztzxw/DyZOlGIAx4h9u5ZpVqYuJ2OqSU5PgSnsvFF1/sYycEeFkqzZs3z4s4EhTGCHCHSyvbZj8eDoKPEBMeBI8LsEzjThdmdS0+xT5iMwceeKAzQuLOGcFxSJE/loM8W4UaMLGk8Phov+FdQRLcUYP4MVs+cjw7pi+Y/4/39GHGE+yoD+MZMlazXOPiEQoIEoy4K8k82VeOErAdV6/1RaCU4HebXXbZpbUIfX3nUdDRUXBFGrtcUuJWf67nkAoZzOmnn54JJuerb0ukfPWiyktpm6tNvjLGEBJe1JhK3Zfv2NU6bqnjVbvSESgl+J1aj4lv3/BbunTYatuynAuulLa52pRaVgnE6nnsSoxffRSOAPHD7t27+waFPvm9QOHdJ6tmpUjJbouXM7tK9FHO8dVWCDQaAqn1mCp1IrgzRQwo6ke8hRxjypQpmbtbhdRXHSHQbAiEAe9wOxcOqY0x5ZqUyoSAEEg3AqldyqUbdo1eCAiBXAiImHKhozIhIATqgoCIqS6w66BCQAjkQkDElAsdlQkBIVAXBNrak711OboOKgSEgBCIQEAeUwQo2iUEhEB9ERAx1Rd/HV0ICIEIBERMEaBolxAQAvVFQMRUX/xzHp0UIKNHjy4ooVzOjrIKScKGiAC5nWRCIIkIpPKTSQpWEttn22uvvebVOLL3p/U9xEF6k2KTteWbL32SGZJf+Ocz8j6RS4oUJKTclQmBWiCQOmIi2dqwYcMisSFbJBecJeGPrKSdRSFANku+CMhKKWIqCjpVLgOBmhFTpXTg8uWARkSSvzgjTevgwYPjiv1+0s6aRBISRU8++aRPa0shXky/fv28Egjv6Y8f8pKMDQGBvfbay+fmJtlZu3btfFJ9fri47777+tzfJFG74447vM4c2SMR2yRLI8nZ0I/D67vyyiu9QAD9ZxsabkgskVQN7bUJEyb4Y2fXC99zHJRTSKlLkrpsySbypTMncpMzFuY7depUrxeHlBN26KGH+myWKBPnwiA8rraFQKkI5PflS+05q92AAQNaXRBZVWryFq8KeaE4Y3lDEnwyKZq6xxFHHOHT4tLmlFNO8bllICwyaM5PtOf2339/31379u29rhqKJmReJI82eWjOOOMML5YAKZFy1tRLWKIhpkB9vBHIjcyRxx57bOTw9ttvP09wjJHnz0iRSwrcXEZdPEx02siGSTZBBBLMIBnEHChHmQQhAuSewAnxA+aJMVdEO7FcGPgK+icEykSgZh4T39ajRo3yGmWkd02qkWuaC5fc13gjxFjInQ2BcJFysaIEgpeEDR061Hsw1DUjjQokhGeC/hrpZYcMGeKzQXLRI0aJXpsZyfdNOICLnpS42fEf3kOCqInQF3b00Uf7lLt4W3HLLEiP+eC1kVwPQyfOdNwIsCNyACmZztzYsWM9oV5wwQU+RS59kN7X8ncXgoE/kP4JgRIRqBkxMT6WCkknJ/IzkW+aHNtovyEYcPXVV2eS9d9yyy2eiFgOQlbmfYREYk/TQ8AktIOkLGOjSWeTbtRyZ4cy3Fz8eC8cm5zZZqjdkv0PpVtS+WLsw4gDxRGT1cH7M0PDzogJVRQC28yXZSjLPpbdEFac5cLA5hnXVvuFQCEI1GwpZ4OBnPhGNuFF25+UVy4svBaS93PREtNBXcRUP1CtJdE/sRguUCOauPEXq9FmFzaqIaHZnTmWYghi8ocayaOPPurjRmHdcNuELK3fsIxtiJWlXo8ePXx8a9KkSd5Lyq4Xvi8Wg7CttoVAIQjU1GMqZED1roOOGTLeEBNabgSxWTpx4eIJdejQwcsajR8/3g8VZd1yzUiHfljGYSjlEjw3M4+I4HW4bMQjsjKrG76a94YHxp01LAx+E6dC1RdJ7/vuu88Htvv27eu9s7Af8wgJlFcDg/BY2hYCNScmlicDBw7M+S1fz9PC8oqLlQueuAo6bhiEgPYaXhQX+UEHHeTvpJknZXJKpYydoDbticMRzyGGQ+A8JCaWlywJWeZBlGi+sRxjfCwr4/TXWBoipcSdSh61YHnJss3MyAoyhnSYD0RJIB+zeCCPDKBIw53AXBigHycTAuUiUNOlHEKG/fv3TywpASYX3nXXXedvx+M5cPE/9thjmeA0nhIXKxcyBGXeCrEZixmFQgnss/30b9v2yj7ujPXq1csfi755XACzZaDVJag+c+ZMT0Z77rmnJxIkxzkeGnBRf/TDc13c8YP0unXr5sUn6ZvlHeOfPHmyf/6LRwMgw/DOHWSMxDienN19zIUBx5MJgXIRaDNfyrkmunLHH3+8mzhxYuYbuNSBc6v/sssuK7W5b8ejC1xs+YzlS1xsJldZvn6tnOelfv/73/vgOnfGiukzrIsHxB26KDvttNOcBdfDNlF1c5VHlUXti+pX+4RAsQjUbCkHmYSeRLEDrUf9OFJiLLnKSh1rMX2GdXm0gb98FraJqpurPKosal9Uv9onBIpFoGZLuUqREvGNcq0SfZQ7BtqjR8eDi8iIy4SAEPgRgZot5X48ZPlbBGL5hXwpxu1wnk2SCQEhkFwEUklMyYVTIxMCQqASCNRsKVeJwaoPISAEmgMBEVNznGfNUgikCgERU6pOlwYrBJoDARFTc5xnzVIIpAoBEVOqTpcGKwSaA4H/AxX6h5U26QbhAAAAAElFTkSuQmCC)
3) You must find the output folder from AF2. Make sure you navigate all the way to the output folder with the pckl and json files:
![Screenshot 2023-03-27 at 12.09.38.png](data:image/png;base64,iVBORw0KGgoAAAANSUhEUgAAAQ0AAAG2CAYAAABlH9O+AAABgGlDQ1BJQ0MgUHJvZmlsZQAAKJFjYGCqSCwoyGFhYGDIzSspCnJ3UoiIjFJgv8PAzcDDIMRgxSCemFxc4BgQ4MOAE3y7xsAIoi/rgsxqOqd2d+pGwehjat+yq+1cc3DrAwPulNTiZAYGRg4gOyWlODkXyAbp0UsuKCoBsucA2brlJQUg9hkgW6QI6EAg+wGInQ5hfwGxk8BsJg6wmpAgZyBbBsgWSIKwdUDsdAjbBsROzkhMAbJB/tKBuAEMuIJdFAzNDXx1HQk4nFSQm1MKswMUWjypeaHBQFoIiGUYghlcGBQYDBnMGQwYfBl0GYCWl6RWlIAUO+cXVBZlpmeUKDgCQzdVwTk/t6C0JLVIR8EzL1lPR8HIwNAApA4UbxDjPweBbWAUO48Qy5rMwGDxhoGBuQohlrKcgWGLPQODeDBCTH020EnvGRh2hBckFiXCHc/4jYUQvzjN2AjC5nFiYGC99///ZzUGBvZJDAx/J/7//3vR//9/FwPtv8PAcCAHALbUa30s2MP4AAAAYmVYSWZNTQAqAAAACAACARIAAwAAAAEAAQAAh2kABAAAAAEAAAAmAAAAAAADkoYABwAAABIAAABQoAIABAAAAAEAAAENoAMABAAAAAEAAAG2AAAAAEFTQ0lJAAAAU2NyZWVuc2hvdHPvQ98AAAI9aVRYdFhNTDpjb20uYWRvYmUueG1wAAAAAAA8eDp4bXBtZXRhIHhtbG5zOng9ImFkb2JlOm5zOm1ldGEvIiB4OnhtcHRrPSJYTVAgQ29yZSA2LjAuMCI+CiAgIDxyZGY6UkRGIHhtbG5zOnJkZj0iaHR0cDovL3d3dy53My5vcmcvMTk5OS8wMi8yMi1yZGYtc3ludGF4LW5zIyI+CiAgICAgIDxyZGY6RGVzY3JpcHRpb24gcmRmOmFib3V0PSIiCiAgICAgICAgICAgIHhtbG5zOmV4aWY9Imh0dHA6Ly9ucy5hZG9iZS5jb20vZXhpZi8xLjAvIgogICAgICAgICAgICB4bWxuczp0aWZmPSJodHRwOi8vbnMuYWRvYmUuY29tL3RpZmYvMS4wLyI+CiAgICAgICAgIDxleGlmOlBpeGVsWURpbWVuc2lvbj40Mzg8L2V4aWY6UGl4ZWxZRGltZW5zaW9uPgogICAgICAgICA8ZXhpZjpVc2VyQ29tbWVudD5TY3JlZW5zaG90PC9leGlmOlVzZXJDb21tZW50PgogICAgICAgICA8ZXhpZjpQaXhlbFhEaW1lbnNpb24+MjY5PC9leGlmOlBpeGVsWERpbWVuc2lvbj4KICAgICAgICAgPHRpZmY6T3JpZW50YXRpb24+MTwvdGlmZjpPcmllbnRhdGlvbj4KICAgICAgPC9yZGY6RGVzY3JpcHRpb24+CiAgIDwvcmRmOlJERj4KPC94OnhtcG1ldGE+Cj0A7E4AAEAASURBVHgB7Z0H3CRVlcULGYKIDAIKsiAMLKAoQTIMYcgjOSugMEOWjCBhmCEsYZwBlowkV0BQkCzgkAcYYJHkDDlIBl0JIizRDe73v8tt39RXoUN1d1X3ub9fd1VXvXr16lS/W/e9V++cGb797W//PfrMFltsMV/VUggIASGQiMCQcOvzzz8f/tS6EBACQmAQAp8btEUbhIAQEAIZCMhpZICjXUJACAxGQE5jMCbaIgSEQAYCchoZ4GiXEBACgxGQ0xiMibYIASGQgYCcRgY42iUEhMBgBOQ0BmOiLUJACGQgIKeRAY52CQEhMBgBOY3BmGiLEBACGQjIaWSAo11CQAgMRkBOYzAm2iIEhEAGApV2GvPNN1909tlnRyuttFLiJc4+++zRRhttFM0yyyyJ+7VRCAiBxhGYbsJa44fnH/Gd73wnGjly5KCETI4766yzBm1vZMOss84aff7zn7dP0nEDM3ijbbbZJvrLX/4SPfDAA0lJtE0ICIEGEWir0/jnf/7n6IgjjkgsEhX6i1/8YjR+/PjE/UVsvO+++8xhPP3000VkpzyEgBAYQCDRacw444zR//zP/7QMEE4hy4hC+KTZ73//++iAAw5I213bvuGGG0YbbLBBNNdcc0UvvfRSdP7550d//etfo8UXXzz63ve+Z02Y//iP/4iOOeaY6N1337XmyrBhw6IXXnghuu6666I//OEPtby0IgSEQDYCiX0aBx54oFXA7EPbv5dohE+e0bfx/vvv2+frX/96tN9++9khc845Z/RP//RP0RxzzGG/v/a1r0XLLLNMNPfcc0fPPfdctMQSS0R77bVXXvbaLwSEQIBAotOgcp1++umlcBxBWVNX77///mjChAnRYYcdFj355JPRwgsvHM0000yJ6d98801rMp166qnR7373O7vGL33pS4lptVEICIHBCCQ6DZIttNBClXEcIePY448/Hs0wwwwREUeSvfbaa9H//u//2i6aMtgXvvAFW+pLCAiBfARSnQaH4jjOPffc6Ktf/Wp+TiVJ4Q6BURWZEBACxSOQ6TSKP117cvzyl79cy9jJkZ944onaNq0IASFQHAKJoyeePSMOjF786U9/8k2lXDICw4tcX/nKV6xZ8sYbb0QfffRRKcuqQgmBqiOQ6jReeeUVcxi8GFVW++///m8rGsOrw4cPjz73uc9F7733XnTBBRfYdt/vS4aRfZ0E//Vf/zVdOvuhLyEgBDIRmGFgSLOme+IpDz744OjnP/+5vRjl25pZMlzKKEwrRqTD+xr1GE7D+zTqSa80QkAINI5AYqRx2mmnFfJyV+PFae0IOYzW8NPRQqAeBBI7Qot4G5ST/+d//mc9ZchMU0QemSfQTiEgBBpCILF50lAOOYnzXhXPOvzKK6+MpkyZkpVE+4SAEOgwAm13Gh2+Hp1OCAiBNiOQ2Dxp8zmVvRAQAhVGQE6jwjdPRRcC3UBATqMbqOucQqDCCMhpVPjmqehCoBsIyGl0A3WdUwhUGAE5jQrfPBVdCHQDATmNbqCucwqBCiMgp1Hhm6eiC4FuIFBpp5Gne9INQHVOIdDrCCROWCvyonmNvFu6J0Vcx0477RQ99dRT0cMPP1xEdspDCFQegbY6jW7rnrR6d5hqP2LEiGjIkCFyGq2CqeN7BoFEp9EruifcJSQMttxyy+gb3/hG9MEHHxgD+TXXXFO7gWn7l1xyyYgoA1t55ZUjGNrRTZEJgX5HILFPo1d0T5AmGDNmTLTccstFUADCOr7JJptEo0ePtvuetf/tt9+2ZgkJYQMT52i/VxVdvyOQ6DR6Rfdk3XXXNZ1XWMhOPPHEaP/99zc2stVXX91U1rL24yguvfRSw+mZZ56JrrrqKsdMSyHQ1wgkOg0Q6QXdE2QZsQcffNCWMHtBHYguyvzzz2+yjVn77SB9CQEhMB0CqU6DVFXXPZl55pntYp1AmB/OSka/Td5+O1hfQkAITIdAptOYLmWJf6Tpnrj0Qqi29q1vfcuuBLb1vP1+yUQmMiEgBP4fgcTREwen6ronkyZNspEP+jJolqAUR7Nk2rRpJl+Qtx8cPv744whHs+aaa0b33HOPQ6OlEOhbBFIjDZ7EKKr707iMCLmGieueoAIf6p68+uqrJitJ82SllVaKeIOUl7TOPPNMu5y8/SS69dZbbdRl1KhRpqtSRhxUJiHQSQQSOUJ7UfckTxOl1f2dvGk6lxDoJgKJzZNe1D3J00RpdX83b6LOLQQ6iUBi88RHGFotSBGaJUXk0ep16HghIAT+gUBi8+Qfu1tfk+5J6xgqByFQJgTa7jTKdLEqixAQAq0jkNg8aT1b5SAEhECvIiCn0at3VtclBNqEgJxGm4BVtkKgVxGQ0+jVO6vrEgJtQkBOo03AKlsh0KsIyGn06p3VdQmBNiEgp9EmYJWtEOhVBOQ0evXO6rqEQJsQkNNoE7DKVgj0KgKJE9aKvNh26p4UWc6kvDbYYINottlmi6677rqk3Q1vk4ZKw5DpgBIi0FanUXXdk9VWWy364he/WIjTkIZKCf/9KlJTCLR17sm3v/3t6PTTT2+qYBwE29YBBxyQefzss88ebb/99tE3v/lN0zWBXev222+PfKr7FltsES2//PLR3HPPHUEsBMM4cgYYOibvvvuuMZMPGzYseuGFF8xBvPbaa9HYsWON5QuqP9JD3PPmm29aXhtuuGG04IILRn/84x+jyy67LHrxxRcjKAdhCHv99ddNa2WeeeaJHn30UWMxhy2MKOMrX/mKMYZBbCQNlczbqp0lRqDUfRo4HT5pxtMbXZNVV101gr0LJq/vfe970WabbWaHUFFZn2OOOYyBDGYvKivRA4ZUwzLLLGMO5bnnnovYD1sZTF9PPvlk9OmnnxoRMesfffRRtNRSS0V77723OZOXXnrJjj/iiCOsCYOmCsJLCCt98skn5miIVLbaaqtIGioGt756BIFSO408jIkuoPC74447zBngEHiKr7feekbNt9Zaa1mFPeigg6LjjjsuuuSSSyJYyDfffPNa1kQPVPxTTz3V1NfmmmuuaOjQodHll19ukcX7779v66izEbVghx9+eDRx4sToF7/4heWHc3D73e9+ZxorJ5xwgkUxyy67rOUjDRVHSMuqI1Dr06AyoazG0zfJ4NMsG6MXfSbYQw89VCsyjmOmmWaKFl54YdM3gUTYmyr33XefNRMWWGCBWnqaIr6f6AEHQNRAsyVuYENz5ZBDDrFdHrHMO++80R/+8AfbhrCSG5gtvfTS/lNLIdATCNScBmxdKJHRB4HeSWj0BRx77LE1zZBwXzfXEWbGaA640bTg45om7hB8P0uaNY0ax+BYMfoyQnv++efDn1oXAj2NQM1pcJV/+ctfrOPx3HPPtbCfbTgMOiPZVzZDYgGjX4KnOkanKJHEBRdcYL/pp3Bz/RM6Lus11zzB+dBEYQgW54pjwohoXn75ZVvWk6fnV09apRECZURgOqdBAd1x+KhHWR0GZX3ggQeiHXbYwTo7Gc1Ao2SNNdawpgIdozQVcBTjxo2L3nrrLetUJaK69957OTzX3nnnHWuubbzxxiZlMHny5GjTTTeNxo8fb1IICEivuOKK1leC48gynI40VLIQ0r6qIJAYp9OZiLMos8MAYJ72dEjiIBhWHT58uDmKU045xfDH8T3++OPW3KJy4wTOOussGxYlAQ7EtVP47dGDb6ODlYrOCMgiiywSXXvtteY8GI1Zf/31rb/irrvuivj4Mb4kv7/97W/TNemkoQIqsqojUOr3NAAXx8X7Gnnm/RRJfRgcy/60ffXkHT+WzlZ3MnnHx/e3UpZ4XvotBDqNwKDmSacLUNT54pU6nm/e/nj68HfSsc06DPJNyi88n9aFQJkRSGyeFFXgIjRLisijqOtRPkJACERRW5snACzdE/3NhEBvIdB2p9FbcOlqhIAQaGvzRPAKASHQewjIafTePdUVCYG2IiCn0VZ4lbkQ6D0E5DR6757qioRAWxGQ02grvMpcCPQeAnIavXdPdUVCoK0IyGm0FV5lLgR6DwE5jd67p7oiIdBWBOQ0cuCF4o+ZsUxQSzKIjTfaaCMjJ07ar21CoNcQqNyEtU7rqED9B/GOz6KN/wEgPt5mm22MhwR+D5kQ6HUEKuU0yqijAu8oxEVPP/10r/9XdH1CwBColNNwIt+0e5c3Oa4eHRX0S3bffXfTNUF6AGZyN9c2gbyH7RARQ6yDbMLZZ59tpMXscxKgWWaZxfRT0D+BwAfm9G233TZacsklzdFA8nPnnXd69loKgUog0Fd9GvXoqEANSERD9ABrF30Wbq5tAis5+yAUnnPOOU3vBDav9957z0SboAHEYAtDCwWZBBweAkzwmeJsSP/973/ffnv+WgqBKiDQV04j74assMIK5iTuv//+6MgjjzT9kqeeemrQYWibINI0adKk6fZB+4dBO4gh4gThzoMPPmj0gPSNQNoMRSFSC9jaa69tS30Jgaog0LbmSRV1VGg+YKGOCnypNCdCC7VNwu3PPvtsBGnQKqusEt1yyy2m2IbuCixfrtGy5ZZbRptsskntMJo8MiFQJQTa5jRo21dNR8V1TVqh42MEBdJhhmoZcfHogygDQzPFqQJZL6M0RJX+wCpr5xFom9PgUlwOoSo6KvQ9YIsttpixmLMedoTyO8+QOcBp0CmLiBNs6BgaLfSF4ETQhsUQhKazVSYEqoRAW50GQLjjqIKOCn0PP/jBDyJ0ThBBQseVfo5GDOfAh6YO+bmhZL/SSitF++67b/TII49Y3htssIExrTPyIhMCVUGgIx2hVdJRQa8WhXjEpank9FH8/e9/tw5N1zTxJTfZ133JtilTprCI7r77blvyhdbrhRdeaOnpIMVhoFTPNpkQqBICleIIZcjUI5ZmQW5ER6WVvo2s8kn3JAsd7Ss7Ah2JNMoOQlL52uUwOFc78066Fm0TAkUiUCmnUYQGShF5FHkDlJcQqBoClWqeAG7eq+JZN+DKK6+s9TdkpdM+ISAE0hGonNNIvxTtEQJCoBMIVKp50glAdA4hIASyEZDTyMZHe4WAEIghIKcRA0Q/hYAQyEZATiMbH+0VAkIghoCcRgwQ/RQCQiAbATmNbHy0VwgIgRgCchoxQPRTCAiBbATkNLLx0V4hIARiCLR9anzsfH33k5my2MMPP5w452T55ZePIP+B9NjJeZJAQneFCXtuTL9/9dVX/WfqEo7TNddcM4LE+NNPP01Npx1CoF4E+t5ptFNHhdmse+21l90LWMx8yrzfHDg39tlnH/t5/PHHRy+++KLvGrRcdNFFa3n5Tqbj33DDDfbxbfGldFniiOh3qwj0tdPopI4KbF5xp7Hhhhs2fP+uu+46kz2ABQzpBDhHYUaH5CfJpMuShIq2tYJAXzuNTuio+M1ZYIEFTM7gjTfesE1EIRAQh4akwRJLLBGNHz/eiIDYB2v5W2+9Zc0Lfv/1r3+NPvjggwiW9OOOO87YzTfbbDNzGnm6LKuttpo1cYhqvKly8MEHW/MIhnTpsoCwLA8BdYTmIZSxP09HxQ995513bJVow40KjJgSDsGNdOikeD8IkRARBXoqSUYfyAsvvGCyCzjAPF2WP//5z9Pljz4LDGXkL12WJIS1LQkBOY0kVArehuQBHZfQ/BFhYDgQ+iTuvffe2tm8+YJDwVZeeWVbhmlsQ/BFByq24IIL1ram6bLAWQpLvOfvkQ5kx5RHuiw1CLWSgUBlmidV1FFx3GeeeWaTb9xpp52i1Vdf3bhBqeSIMtEf4UazA9U2IgwqMCMrNEdefvnl6Otf/7onS1yG+aTpshCZTJ06NVpuueUiRmNwSpwTvZbNN9/c8pUuSyK82hggUJlIw3VU5pprLmuXe9OAJdsYnSBNGW2GGWaI7rnnHhtS5Yk+cuRIK+bNN988qLikIz2s6Eg+4liyDLkFiI9feeWVrGS1fUQV5I+ToOlDVIKFuizosfBBw8UjmVoGWul7BCoTaXCnXA6hKjoq4b8LXlAq4RprrFHrEH399dcHRRD//u//Ho0aNaqupgn9Ecsuu2xEPvXyjqK5QlSy0UYbWfFwIhjNJ+myGBT6ykGgUk6Da3HH4azksIuzrQqGwjxOA2M9yaj8NCFomtBJSmUOjSbFPPPMEy08oMvyrW99y5oXp556apgkdx3HtM4661j+PpojXZZc2JTgMwQq5zQot+uosF52h4ET8GYTFZSoAGU13p/AXC/Fl2xDSxanEXaA+v5vfOMbER8cyp133mki1O+++y6HJeblx/mSdOix4DTC/F2XZfvtt7cOW5o80mUBLVkcgb7mCKU/xCOWODD1/q5XR6Xe/Eg3evRoi0h4h8IdQiPHt5pWuiytItjbx1cy0ujVWzL33HNHvOC1zDLLWBOlGw4DbOvtH+nV+6DrykagMqMn2ZfR3N4iNFCKyMNLv9BCC9nLVo899pjkGh0ULUuHQF83T7gb0lEp3X9SBSo5An3vNEp+f1Q8IVA6BPq6eVK6u6ECCYEKICCnUYGbpCIKgTIhIKdRpruhsgiBCiAgp1GBm6QiCoEyISCnUaa7obIIgQogIKdRgZukIgqBMiEgp1Gmu6GyCIEKICCnUYGbpCIKgTIhMONXv/rVY8pUIJWlPgQgzWHC3UcffRR98skn9R30WaoNNtgg+vDDD21aPbNa99hjD5st21AmLSRmQtyKK65os5WZTRs3tFqWXnppIwKK72NeDsdCoszcnL/97W+1JLCRwa8KLnCewomalD8HkI5yvP/++7XjWYFyALkIZlKT3worrGD8J3C38vn85z8fMXXA5+d4GvIJyxJmynkWX3xxmz3MDOd4ucO0VVjXhLWC71I7dVTCom6yySbGAAaz1plnnhnuylyHTBjpAwh3LrzwQmPsopIWMbMVZ4QzQ2YhyaAxXHfddW3a/5AhQ6LDDz88evPNN2tJqchrr722MbLDlo7AVGhjxowxKkTfhrOErZ08uAbY2YcOHeq7jYtk7NixtQruO7hW9GjI/5xzzvHNttx6661t/s8uu+xizsN1a8JElA0iqGnTptXSXHLJJZETGoVpcRLHHnuskUj7dqgSzjjjjOjxxx/3TZVaymkUeLs6qaMC1yjGkxdWc5ckyLscnnLIFdSjzpaXV3w/hMU84ZOcBhWVSs8TmvW4Id1ABU27DljKwBf+Uyoo0cS2225rn7PPPjvadNNNzWHcdtttJuewzTbbWEQC6RH8Ia0Y1wNJEVEG5NBbbLGFldWFrtLyJgo54ogjTCICJ/PEE08YF8qee+5pjltOIw25CmyHtNiJclopLhUmy/ImxxE1wM+RZ1QgnqyQ+hAyUzFCsST+rLvttps9MXkak45w/t/+7d+i1157Ldpxxx0jKhd8pHHL0j7hqY7TwUkNGzbM5BOoUOTJE33++ec3/lGe+EQ/YRSBszj//PONc3S99daLeKKHBnnyWWedZZQAhxxyiOUf7ndi5d/85jcWQUyaNMlImuFIxXAo2BVXXGGOiSiKZgzOqFWnAbkzzUA+N954ozU1YE3jerOMJgmRDzSPMMFjjzzyiPG+IpVJmSE/qpoNdvlVu4ICynvggQcaOXEBWbWUBU9PPnlGiE9b/ZRTTrH+DFi4Qtt5552twuAIYQrjD44z4A8MMzqOBsrAuOVpn9CkIbKB9wNWL48OYDmHe5QogXOyTgWLG5UnLZJg+6OPPjqoKeF5QLKMvfTSS77JnIc7appdOCnva6BM5Mn2NKMphQOMf9LS+3b0ZbC0PgxP5w4N+sbQLrvssujoo4/OlOEM05dtXc2TgTtCZYDBqwp8o/zB6SREdoAnIGzia621ljkC5/tkP3SAhMZUIkiECdfzzLVPaOfT3sc5nHTSSdbPQPsdo2J6M4NohiYJzujyyy83kmQqMetFG84OC50OlRZmdYz9YWTDNvbTd5JmSy65ZPTTn/40bXdt+1JLLWVUijgZaBiJsnCanA8m/DQjusNQwwsNh0Z0VlVLR7SqV9RkuSHAqYLjwEHQJ/D0009bpyNPdbYRfdDW549K0yVUqa/3D+ohfpb2CXn505ynPk6DJy/Nlm5bUl9J2ugJZcXJ3nTTTdMVm2v3yu47cBR8MDhpIYVOkp/w9L50XlacDfoyvWJyGsGdxHHQYUXEwZBbGW3EiBFWLP7cfNzooLv00kujWWed1TZ5xfb99Sz5c2NonvA09PUykDczRIwRaXm0Mcccc9TKyX6cZWg4s6zKyj2myRTa8OHDBzmNa665xvqAwNRxCY9JW3/77bdtF5Ff2OdEpIKzpV8pHh2l5VWm7XIaZbobOWVBRJq+CUYQwk5MtE8YrkQ5jWYLxrsGblntek/DsgjtE28uhPkWse6Viw5RbyrxToVXTJpj7HOnQr8NkYfr6LZSBt7BcEfVSD5+L+iQDZ0GPLA8oK6//vpGsitNWjmN4FZQacocZTDqgPFn8z8kv3EiOA2aKDRLaDbwNBs3bpyt+/AsabOMPzb57LvvvtbLT2Xh3QtGdRjWzDMqKP1DG2+8sYXwjTyV8/JG8oEhVoY5KQ+ylgyBMoqCIcdAHwXDyfQh8HTHXCrCfrTxC9y8U5bT0Cz67W9/a6MjdIgyIoQKHveFD+XKioLaWNSWs5bT+AxCbmjZO0IZWeFtxNBhUHw6RHEUDPHxdD3ttNOiww47zN5u5GkcPv29je/tbUY7CLv55GmfkNaP47zuFHzbHXfcYU/7rbbayvKKl5NjMD/Ol/+/9R/f8fOwh+s+77zzIkaGeEuT62AYk4qJ0cwguqJ/hwpM3ldeeWX08sBQbpJxvZwnblwL+zC/rqR0fpynIcrxYWHfx8teP/nJT6Ldd9/d+kTQq6HcjKb86le/8mSVW4ojdOCWoS+CFmyrbXcqdRl0VHAe/Jm9wuy33342VPov//IvtW15/1Scj1eevLTx/a0cG88r6Xde/rynkuaQkvLr1LaylqvR61ekMYAYT+asp0mjoHY7Per09H0wssJIAOu0+d2J1FO+Zh0GebdybBFlK6PD4LrKWq56MA/T6OWuATSKchhFaKAUkQdzHego5T0L3nZFu5VtMiFQBAJqnhSBYpBH3qviQdJBq7TBp0yZMmi7NgiBMiEgp1Gmu6GyCIEKIKDmSQVukoooBMqEgJxGme6GyiIEKoCAnEYFbpKKKATKhICcRpnuhsoiBCqAgJxGBW6SiigEyoSAnEaZ7obKIgQqgICcRgVukoooBMqEgJxGme6GyiIEKoCAdE8qcJPCIjKDE64I//Ca+HvvvRcmsXV4JeDZgHGKWa5ZvBLkCV0es2WTjAlicEIknYtJWMw69Vfxmb4P07n/DvNjIp1PmmMuTJHGNVDOLB2TvPNBQsQ8JGaiMuOXPOFSRT8lyZBggCC46Ld4ubcrr7yyTaGHLyTORcrUesrGEi7WTk+x14S1pH9DC9vaqXtCpUjS4cBpQDIMiTAGrwQzW3EcbpDIMJPXWbF9O2nJkz/e/vvv75unW8IGBu0+ToUZwaFBavzd737XOD6YJQwXKcs4IxbHUB44MJzvM8ynlXXHJU/HJO8cOEXKxweDLIfZwj/60Y8SD4U/g2OKtM033zzi4wZzPFPp0UnBoB1A88YNBwfLfKd4QzivnIajX8ASjk3IfJOMafP8ycaPH5+0u6Ft8INCigO9HeJCG264YYRSGiTAVCCIali6oA9P+L333tvSxJ0GxD0YeUGgm6TFwdMMYhukE2APc+fEcU7wg0wAT3kcBuXrBYPQJ/6Ub+d1cQ8222wz41tFAoLJiwcddJBFjOBOxANJNBhzb0kPufN2220np9HOG5OUN0+LpHA6KW3WtpC5KSld3mS2enVP4MOkIvOBvxKn4ZIEhK08KdHncAeBI4BAF0Gh0DHQtECSAK7MeeedNyJqSHIaXAuEMjgNnISzjUMjSCj9wgsvWBQCCQ3qbTg0WNDIP9RfiWPMfp6kNKOYTo8mCOQ0PrWea6FMUONB98c1+DUl4VvPNqIdHCw4wFSOgyMCS6LzI4IiikNDBaOpx5MeBvKXB8h9BiRNp+P4JEKgWQE7+2OPPRbdcsstlg65Au4VTh1DdY1IELYx0riRL9fODGXyx2CbhwuWPOE85WHANtdLYQYzjh+Jh7TmpWVU4Jc6QgfArJruCU8YHBRPH5isMH+680fGHnroIVv6F06EJkboFJzZHMfD8VSksEnjx7LEoVGxIDB28ygDh4Lxx8WJQPiL0dyhLwRnQXQSZ/n2PgH+7DzR+fNToTEqKM0m2LioQOTLbxxJmtEnQfnjH09PhSMSpB+Ca0FIivzSaAM4p+PJOhEcvylPXLoA8SecBteBw4CvFceA4TBg7fLrh1SY/OJ9JfQFwfIVcofiiGmCIJngXK/PP/+8X1KNANt1YWo72rii5skAuFXSPeG/wB8pzhD261//2v4mPJEwlxTgqbbIIovYNr7gE/UnEk0bKg8OASOSwJFA0R83noA84ahw5Pfiiy9a1EGbn6dd3HBs5EeEgHPAQv0Vmkx05PFUveiii2w/18T5ERMiKsIOPfRQuxYq3IQJE0wSMS3ayNMxATfuNdcBdSD2wx/+0BwbERfXlGZwpWKoxNFfQ5R08skn15LTlCBy4FrAir4drpdrpOmG08DhohCHo3LnUssgYQUnynH0V0Dg431BYce3R0hZ+i4JWbe0SU7jM/iqontCcdEeueqqq6wZwhOZpzlPNSqVc1ZSyejcHDFihAlF+7/kl7/8pTFj+1OUCIOOTpoYGM2BJKfBvjvvvNOcBjKQPD05BxXYmxOkccNZYWFkE+qvuPoYT114TDFv3hEpEEXRbHLnx2iLN6MsccJXno6J67qEnbT333+/4YczyXIaHnG4g6USg693hELKDC70HREd+bVQ0emgJT3XipOESQ3HlYSbXxYOkKgLp0vzKbSQ8zVcD9O0c11OI0C3CronFJew1isjlZZy8+Tm6eeyhQyDsk4EQriLNGMoWEyUgfEkQ0PVjcoO03dYwX0f4TOdcDwp3TlNnjzZd0+3pCmQZT5CgTNAZwVjSShOc4bjWQ+N7VmVBKcSOgSODXVMvOnlZWe/r3vlZ1uS+f40yj4oFonCIFPGuaLzSv8GhnNAcpLf9JNgWcO0OExIrnHMEBO7c3HtF3dI5OPrnRx2ldMA+YobFdArGG1fDKcBExhGCOtPbNsw8EVlIsxFMNkNh4EiOmExYXaSEWrTMUcaQvI0xnHXIwmbRt4mJ19vz6Ok7szc9EnwZKYikzdPZBwhFZUllcmlJ5PKlrfNnRPNJvhTMTphMY+07EfCF098mhpEK44xuPvoyiqrrGLlJtrDvHnlTo5+H5wGn48//niQVKOfEoxozuEoTjzxxFpTkv2OGX1Prv2C08fi99c2tulLTiMAtuy6J15UIgv+lPxpaZ7wtCHspXLx5EZKgEqNejvtbCoczQ4MB8IxPHUJqeNPZpoz/LGRePQnnJ+XJX9+V3Yj7zSj3ySuv0L47sZ5GWmhnHCZUqF5UhNh0IGK7CE6J1RCHAsVBWtFAZ6+F87JaBORAOciAqPC0dfj6nRexnBJRAUuDIEyykOZ6XzEmWA4T8pIHwn3wTuMSef7cYTcK5omSUZ5xo4da3KbNBspGx+MCI9ohZf0uJc0l0iPCDfn5r5yn9HZxaEw0nTkkUdaWcEaTG+44YaWR58oS3YMSYo+MXRP6J0nxC2zUZHpS6Di8ufn3QiGQOk8dGOd0RKe2ozhk5Y/MtsJi4lCMBxN3HAEOBTvc4jv54/vw32E4aF5qO9L3q4kMqDPguaQh9c0MygP76zw9GSkAYElwnHejcAQQWI4kg5VoiIqCJ2IoVJZeG5wId+4URZ3fixPOOEEGw6mgtNvwLUcf/zxVh6P1rz85Od5El1ce+211oeBQ8Dp+HVwTqIl8sIhE3XwAMLcabDu/SFpTROclkdjRBA77LBD7QM+GC/x8WCgUxeHQZMxFLKir4oPxpLojPtJeRlWL8LEETqAYq/pnoR/DCob5hUn3Nep9bwy1LO/6PJzzmbzzDo2ax/NDZpgDPG3anmYxfPPKlc8bd5vNU8GEOo13ZPwpjdbMcI8Wl3PK0Or+5spX945s/LMOjZpH1ENfUX00TB6VYQlnScr30bTZ+Wl5skAOh6CZgFVzz5C91atiDxaLYOOLxYB3gHBYdCcS2teFXvG9uam5knB+Oa9Kp51OumeZKGjfWVBQE6jLHdC5RACFUFAzZOK3CgVUwiUBQE5jbLcCZVDCFQEATmNitwoFVMIlAUBOY2y3AmVQwhUBAE5jYrcKBVTCJQFATmNstwJlUMIVAQBOY2K3CgVUwiUBQE5jbLcCZVDCFQEAc09qciN8mLGOTKZTclMRzcmJjGLFX6IUOuEmY5Ms2ZKNdO5YZPy+QhMqYYtnenY8dfYmYHKNPcsVivOyYxK+DiYNo5B5ONsV142XzJj1CkHmYXJ3Aymd2edw4+F0wKODmakwoMaL6+na+fS8Uo6B9P4ma3byyanUfDd7bbuCRWXKf6wdTlBLVPLd9111+mulMoGdwNL6Ok45qIB4p34dHno63BAadILUNiNGjXKmL2pyH4etDmgIUwypujDT0GeTPN3g32KGcdMm48bjglKQ+ZxuKFLAmcHvCGdNMcr6ZxMU3fHmbS/F7bJaRR4F8ugexK/HLgvR48ebSQuCO5AOIMKGiQ+aGyEPBzxY/N+U4GRKCBPGMCIVNx++tOf1qj/fduPf/xjc1BQFK6//vrmMODNgCcDQmEIclgmTerCGXM+9FeQFIB+D/JeiHFGjBhh5EB+nk4tr7vuukFl7fUoA2zlNAZA4A9YxExX52tM+9PmTWaDpAVuyDzL0j2JH+sENsgUeDMGMhmIYqigTrUXP66e31RaDHYtZ7AKjwsjBliueELDPkV0A+UdTFpXX321NZNg5MJpQL+X5DRwdOQHY7nne8EFFxiRDgQ/MIphzCaF8QuCHdiuYDFjdikRDexVSCnQlEInhrJA0OxNpbRjLeOEL45LchLonND0g/CHJSRINPPga6UZCHkOeMHryvFcr+ufwDWKc4Roh6YYMpakTdOHIQKDoAfnCWERzU5Yu5z+z+8zbG9QHN522201usKES6prk5zGAEyQosD4zJ+sm8Yfio8zPKWVxXVPkCsYOXKkJQuf8uFx/PEwtDhCg62K471fg338pu8jNP6USUY6Z4gCPxinXh7QAyEKCPtS/Fj4JODLJKrAaAZ5Uwhni24IBu1e3CgDZeMa3WGQhrKHTpZ8aHLBgEW/Cf0qNGEoD3yolJcPDFswitG0Ig9kDbOOdT7OeLnieFE28sMZ4SggEcZpUampxFRaZA3o66GMNK1g6CIdWib06bAPLCHroVlIueEM5T7i9DkOikSMKBHceBhxTTgaHCjRJYQ/OME99tjDtnMNOGT6tXCeIY7x68r7LacxgBAg8wTjD9htx5F3w9ifpXsSP54nLH/YOFs1T3s+ofFH51OPOS0daSHXhXaQJyj9Dsccc8x0WeBgiHioJHGWczgtXVoA7KEpjBsVCPOnJ+t0CLtD4/xUVJo8pD3nnHPsiQvVHqpmVCSaElioeQJ1nhMLZx2b5jTieOHUOB9cnJSPyo2gFOWkTO6goRPkuuH1BLPDDjvMHhbeEUw6nB/OLk8fhv8CRv5EPkRZ4Mk5naeUJiCRGFSEUETimDzqtIMb/JLT+AwwwreqOI4s3ZP4/afZ5ZUuvi/+m9CWyhcaT6okc0Uv0rsEAhIJ/DGJhEInxdOVJqBHGWF+dNZScQivcXA0Q+LNE38qeqcpFYKOWzcqIeV050NlDkWS/TjSh5EMFWfppZe2bOo51s/nyzhezhbOfrRYkR+A/JmmFw7TjevBYWCMGuEkaJLQVMPY59Gac7Wm6cPgBIlCEG7i2sImHx2yRDk0eXCcEAzDUpfUpLIT1/klpxEAheNAWJeIo8wEw/w503RPgsuxVUJWKiWhqpPdsoMnP4S/YZ8Gw4VxdnI6OpPM//RhnpQJp0F/gqugUcF5ihMlxJ/Y7CNk58PTmc5TGMnjToNz+SgPx1DJkJhkHZlFSHMxd44wm7ujYb2e6LGZY5Pwcqz8/Px2mQPfF18y6hRvFnoanA7GfXQJBpYcwzkQtqKfBqZ3oiawJ5o46qijLJoAH9ThuC9EITgRohjvx/HzNLKU02gErZKm5Y/FnyjJaCvjNOgQ8xCd9wzQgKUiNzt64k9V/qh0JmI4ISz8Q0K3TzucjtjQkFsk9KZ9zZPPO6LT5AW5DjoTCbldppD8wgqJA6OpSSiOI8IYgkaDhe1ZlnVs1nFp+/bdd1/bRRREM4X+G9dsceElElA+fvtDIJ6f44yDcgePg4NpHudJdEdUgswkThRdWt59IV/uOQ9ChoG5z0QcIwZGmnAg9LU0a3IaAXL8ccoeZVBc/ghpuifB5dgqT3BCfoZX6bjjT4xYEJWTUZRmjYo+depUe7qNGzfOevh5L4OIgE45N5omRApxuQOcAO1xnAcVgpEV/vQ+iuDH+5I/PekZPiYcJxLE6dCscGkEIhT6EqiwhOb0s/CUpWOZEYUsyzo2lAgI86BJBaah0VzAkVJGJB/pT2AEhMpNPwZGhacfA9kM73eINws9zzx9GGQJcAJEKlwv4tvcY5qHPEzoWOfdF5pBLlzFaEwrGilyGp/dHW5gFTpCebrQRqfdTnRB5xlPDZdH9Cc2fxyMEBbRHCoSISwjGOwjrPWmiKf1Yz+DxBbs8/3hdtZpThApEBITZdAM4F0QyohRoen7wBH4Ntsx8IXDIl+aSfT+cywOLk0MiaiIl8EYluU6cHpEGUQUiDJjOCtGb9BApTKCD6MobPN+jfBaON6vOetYyzz48jwY+XCFM9/NaAdD0TjViy++2PDn3hBx0a/gRnlwepQRrRneP8HI2/PnN/eP60aEiUgLJ0D0QccnRscro1c068iLpgpCV5wfzlnwx6ngcMEQjIlqcBqMJLkSHuvki/PJ00gRR+gA8L2se2L/rM++eJJj8Qr82e6mF63my/GNlinvmLz9WRfbyrFZ+bKPCIOmEpEH58Hqvfas9HllzttvBfnsKy+tIo0BoHpZ9yT8M9T75wyPqWe91XybOT7vmLz9WdfVyrFZ+cb3NXqerPRZ+zhv3v6wbHlp5TQG0PIQNQSumfX4ew/dyqOZ8+qYziBAX4yLQnfmjMWfRc2TgjHNe1U863TSPclCR/vKgoCcRlnuhMohBCqCQPLEgooUXsUUAkKg8wjIaXQec51RCFQaATmNSt8+FV4IdB4BOY3OY64zCoFKIyCnUenbp8ILgc4jIKfRecx1RiFQaQTkNCp9+1R4IdB5BOQ0Oo+5zigEKo3AjAPUX8dU+gr6rPBM/XauS5ZwMTCz0o3JRkxR/+STT4y817cze5Ep28x4ZOYjrzMzKxJjxiNaKUytDvkp2MfMSqZYM0MybpSFqeEQxMSNsjFtO06Aw3amlDN1nBmW8fPF8/HfcIIwfd45KXw7y7RzhWmyyhqm03o+App7ko9RQyl4jdzJfsMD4Y9wWrxweyPrOISQ5s6PxWnAd8m06E7pnsBTwTR1nMIhhxxiRcExwXDOBx5KeCygvXPbfPPNIz5uMGzDycF0+iyDVAbeDeZsMIUcroi8c4X5JZU13K/1xhCQ02gMr8zU8EdAr5Zk8CDAeJ0mOpR0TNo2CGwhhoGLE44G6N3gkIBbIW5Mwy5a94TrcPmC8HwQA0G6E0Y+vp+yQgRExIIjYXLfQQcdZNEPTgGHl2ZwScQneWWdK8wnraxhGq03hoCcRmN4ZabmD5pleZPZqqJ7guoaUU/cILWFgQpiIGQBQptrrrlseja0dy8PSB1gsFxBJkQTJ81p4ByIWuKWda4wbVpZwzRabwwBOY3G8GpraqIRPmXWPYFpi/4FmMXp73BCXoBJ6m9wwGD+3n333f2nLWGTcnat6XZ89gMJApozsGrB5g1BsVvWuTxNVlk9jZaNIyCn0ThmXT+CyobcQmiodyUZtHI0CUJJAdLRPIjzf8R1POL50Y9APwQck5AU4zSaNch2ocoLSYLjeREl4FSgtqMJ1ogVWdZGztsPafvWaTDqALdiGks1T8ayMnp1S/cEbRGYxSdOnNhS3YBTlD4YnA/KdkmGU2GEBS2QkN08KW3StqLKmpR3v2/rW6cBWxd/WJ7YsHuHBskwVPBFMXqFeRexDgGsU96jL0L5Iall6DRuRemewGRN0wnbYYcdbAkBLX0bsGxDoe8CP7Yz5YtOTwicIb5FTCiJWo480ejAGD5GSMi1TeDYRGAJoaI0K6qsafn3+/bBvVl9hAjDhfyBQ8GfqrCSh7cpT/eEtGhguOFc0D1BXSyp0nq6cEklp6Ly4cnPh2P5sF6Pg0XKEV1SjkFrNCuCQFiJcxGNkM7FmXiXBPHoLCuirFn59/u+vo00/Ma74/A+girIGHRD9wTH6rT5jh16HnSExrf7/nBJ9ICyF+kZMkaImA/GPQh1P3AqyCOEhkgy/Rpsj/fPhOlYb7Ws8fz0e3oE+t5pAAdvR+IsMP7AZTYqVFl0T9DkCDU6QtyIPMJ99IW4aHRcL4SRkdBphPn4OufCfOnbWcbPFe7z9ayyehot60NAHKH14VRXKtr8HrHUdUBCIpxX3pBrwmF1bfJ3K3A8MiHQLAKKNJpFroLHyVlU8KaVsMh93RFa9P2Iv/fQTP5F5NHMeXWMEKgXATVP6kWqznR5r4pnZSPdkyx0tK8sCMhplOVOqBxCoCIIqHlSkRulYgqBsiAgp1GWO6FyCIGKICCnUZEbpWIKgbIgIKdRljuhcgiBiiAgp1GRG6ViCoGyICCnUZY7oXIIgYogIKdRkRulYgqBsiAgp1GWO6FyCIGKICDdk4rcqHYV03VUQh2U8FzopCy44ILGa8HcFch+0B9Ba4QPM27Z/uGHH4aH2fp8880XrbbaapaG2cM+Q5WJc5DroL8S10yhPBxHedIMkh3oAUIeFNLCCEZ54nmm5RNup0ywpDMbl6n7ZTNwh4oAUuZmrq/I69GEtSLRbENendJRgcVsypQp010BlXefffaxbccff7yxjMPalUSRSEVDewUHQgU8+uijzdmEGV5zzTXRjTfeaJvQTMFpQMYDcTCGXsx2220XPfPMM9Ejjzxi25K+YPVCLiJOVDxq1Cg7t+uwJB2btg36R7g+QqLktLTd2A7nKWRLM888czdOP9055TSmg6NcPzqlo8JVw/QddxppZL5EDGiWYPB4brHFFkYSvPHGG0c33HBDhE4J0cndd99t1HxIOyDytNVWWxmr+JNPPhn97Gc/iw4++GCr+FD4kYb9cHDECXjsRPoqDQJyGqW5FYML0ikdFc4MdyfNDZcGIFoIKQLD0lGxodTDcABwgxIxIG1w0003mfQjs3UvvvhiSwNd37/+67+amBPqaxzDBzo/5CBxFjifIUOGRFdcccUglnTLpMEvyo44E8p2NFuIJGA+v/baay0aIjvY11dffXXjVk3SXeF4JCTRZSEfHB2sYeTNsYhCgRl54iB322236Jvf/KZJYoIjTSX0X4ikjjnmGCsDuKIBg2Ol6Ye4FPynEBGhCfPAAw/YlULJGOYXp1OEwxbiIvhSMXBE7oFoD7xR2ttpp52ihRde2Njo0ZjxKM8OaOFLHaEtgFf2Q11HJa+cTggc6orQF0FIXE/7eY455rBTwOPpTRcnPvZzcw76IOiPcKMSwve5ySabWGWj4t5yyy2+u6XlPPPMY30jOAUqMNERkRCVC0OqESEmHPMLL7xgTis8IWzpRFA4MoicITeG3xQjbxwC18I1/fGPfzTOVfppqNxcB1SGNO9wOBi44GBQmnviiSfMwdL0o4lGUwxBKBjU+Y3tv//+1u/j+XG+0IjkyN8NR0T+9MngcGhOEqlyH5CBwDGjA1OEKdIoAsWK50EfAp2bq666anTJJZfYkxgHQkRx77332lM1vEScCU4FqUQiBCoLxpPM/8iPPfZYeIit0xnKU98NJ8OTkv4N7MILL/RdhS150hNh4BxgVUOrBQZ3nAZGE4moiErI0xsjGlhvvfXMYdJ0wogMuE6/PrbRD0TeGM0vHCyynPTrEEHEpSvD/eDAsTTnIE8mSuNca6yxRjR58mRzomx3R5WUn5044QvHQWSBTi4OCScCjyt5e3kTDqt7k5xG3VBlJ6yyjgqda7feequFszyZn3vuOatE999/fyLzN5WK0BnjSYjT4U9KiI0qGsaTL26cJx5mwxfqxtMcvZkijbJhOAYU6nnSY/CVMkLjpEfhSAxNNRwiT3eaFdi888473ZIfnjfpyJfmFg4DQ5smblyb70fImsqNM8CBeFMUh0zTAgujtaT84vn7b66J+8lDgCYL0Qv/T/IuwuQ0ikBxIA8qQ1V1VKggtKcJyYkwvAlx8803R6i5xY3K50TMhP1eEUiH48CQR+D40Kh4Yd8BT30cBcO1OBT+4Dgqby6Fx4brhNuUGecVnpuRjzx5A8+H4/kkmTuWTz75xJoepKEJgtFUISoJjcqPhWUJ9yet059B8wTHReQDpjSHMK6rFcNJwPxOng899FD08sAwrWvVtJKvH9ta6TwXLQ0Bwm8qU/jUqoqOCn94OuFoF6+55prWDxBW8PAW4yBpWvCJVxQqPH/WxRZbbLrhSzoPeZq6U3HtFfJFse1Xv/qVVRakGPPs7bfftrTeP0F6HB1Og331GE9jnuheQb1fhmP9HRGu5fzzz699fvvb3053b/08rt9CE8/Nmdf9d3xJRIcxUnTVVVfVogocmV+DO2/SxfPDWYfC2OF+HBL4Ul6am4hlc8/SnCT5N2KKNBpBq4607jiclRwnwrYqGCEt7V6M9WaNfgTa+HTGeZuaSoLQERUEQ6wJJ3LXXXdZKE/4zbnpI1l77bWtXZ92fvpZyG/06NGm+kbkQWSD0R9QjzHaQQfsSSedZOzvSy21VO0wtG8Z8aAjcdy4cTbSw6gIZfM+jlrigRUcEM6Q/aRn3Z1CmC5c570Woiy0cYle3AHSrMMJxfPz++J50JlKR/eee+5pIzrrrLOO77Ly8mPEiBHWXKT5wzse7lhIyz6cNc6chwTrRDp02DISlmVyGlnoNLmPJ5WH72V3GEQK3s/AKAPRBU9g7zBz7RJf8oTz9TR4CLcJ2Wnq4AA4B5Xksssus6Fa+j3oSMWJXHrppbVszj333Gj8+PH2ghdNFv7ocSOKe/bZZ+3pj4ASQ6I4DSoezUN/KYxyYn5trFNu346ANU9qmkiU0aMLvzZ0fOn8pM9l4YFhS4ZayZ/OTM8jzJv0OBTS8ok/1UnreVOW22+/3d6uxdnRCepOwvuEyO/QQw+t5cfwLs0OPyfl5zdv0HL9NKXAi/2UcdKkSeYMuDacIPu/8IUvcGpzJAzzEplxPtY5luYjTa94s88OCr7EERqAUbbVsuuo1INX3h8wLY8zzjij1mkZpqED8eSTT65tIn86+bwi13bUueLNk3gzKzy8nmvgNW+cAv0H2H777WeRhL/6bRtTvrLyzytf1rGcLm9/SpEyNyvSyIRHO1tFIKsyZuXNewr1GPk3ew7yr+fYetLwIhXDsby0xmgK6zzx3YlkXUtW/ln76il/3vFZ5Urbp47QNGRKsN2HA1spShF5tHL+fjmWdzwYgSLcJ/Kh89Hf++g1DNQ8KfkdlY5KyW9QHxZPTqMPb7ouWQi0goCaJ62gp2OFQB8iIKfRhzddlywEWkFATqMV9HSsEOhDBOQ0+vCm65KFQCsIyGm0gp6OFQJ9iICcRh/edF2yEGgFATmNVtDTsUKgDxGQ0+jDm65LFgKtICDdk1bQ07GJCDBJitmjTLhjnVmWzMQswsivG/okzCeB9xO+kfDDTFkIephtCneo84keddRRxgXK7NReM01Y67U7mnM97dRR4dSQ9cLAReV2Y+IW3BrMg4GXAq5N5yL1NPUumdfBlG4+rRr8EpQVhrGQOCkp3xEjRkRgl2S77LJL9P3vf99muf7oRz+yaeZMNXdGr6RjqrxNTqPKd6/BsrdbRwV+ByohT1eiAchkIOiFB5NZoGeffbbxYUL6AhkPHBXdNPgjKAvT7fOchpdzwoQJ0/F/Or8FJDYwlvWDyWlU4C7zdPU/ZyvFdfLatDzyJsf9/ve/r5ELJeUBmQsRBsTEPiUc50BkAbEPzN84LgzCXvRCSA8zOJEI9IEY7FcwZ0EBiOXpk0Bvh7ATBDI0FSD7efHFF22KOlPsIRaiSUHzAa0QyoSzcLYrogTYrS666CI7X9YXVHyu+RKmgxAIZ5nEqA71Hgxdyy67rE3FhyiIa2PaOtePtAJkQk5OjHYMTbqy2j9iyLKWUOWKDjzwwER2705Dk6ejwhMbxi0qMfT9TtALoxUyjex30mAcC2xZVGQqdMjShU6rs3/n6ZNA0wevqAsOQVeHjADNF5iqyJsKCXMVzGQwhqEBAnerM3zjaNA+acU4T8jZGeaFDAFOisiLaGTdddc1EmfSbL311uYUcUSwd8G0BWNYmU2RRpnvzmdloyLAOVoFvlGIeJE3oElC5ALNPxEFkQMUdDgSKvgvf/lLa57Ak5llWfokHOcM3lRMmjtUzlEDmq44B86JIa9w3nnn2ToKZDzx4TElsqGP5c477zRGcEuQ8xVGRCSFGBj6wTSD0QvuULg2PJLhXqI0R0TkbO/okuBUXKeWCKQdBDpp5Wxku5xGI2h1MS1P3yo4DrQ60HmFCBdFLzg2+RC2I0/QqNFZSUTiZELxvgccKnycLvrsTTAiFXcark/CudEecRLiRstCepi5wqZDHgcsrOwYTgzuUMzLiA4JDg2nAoUh5YS85+qrry6tw6D8chqgUBHDcUC+S8ThRLhlKjoVnBCdPz9s33zowxgzZkxN06TR8uIQ4iS9ngdPY/p7MNcl8X1or7bD6IvwJlY9+XuzixEkLyNLhqDhNYX1nT4XnCwREH0r9M8wZFtWk9Mo652pYLlojyMLQNMDtm2MDknCbGfZ9styR+CdijRZCM/pNAyNCMP1Scgn1CfhN00S+i9gCndyYZ7odMT6kz3ML2kd59Mu470NDMkB79ilvIhDUX4Ek3BCNJ8oBxSBKLxxzcgyltHkNMp4V1LKRGhe1iiDIqNHQj8G7XLCcsJ4llQG2vSYP6UZbfjNb35jmiOsM7pA04YnbViJs/RJyA+dE94NQfoAWUSiHX8PxEdwSJdk3rRgFAU5BTpqizYEqNCqpfMTx0mUQb8L18jIDs0oOo5pqlAGnCKs5t0ejs7CQU4jC50S7auCUhtPRoZSedmJikA0wZMWpa9rrrnG0EQThfAbnVEiC4Y/77jjDuv/QCfF+wtcIyRPn4ROViocFZ/jGZ1AgIkPT2zM82Kd/T58TXlpSqE7gqOjo9abE6R1w1l7Hn6s7/Ml232fp2VJ9INDY0TE35IFEzo+McSaGB3DkdBkoanCi28egXn+ZVqKI7RMdyOlLLzfQPjtT8aUZLmbO62jwtOUEDzJaIZ4c8L3Z6X36CMtP/JIytPzzlr6eevVWsnKK2tf1jV4GbKOL8s+RRpluRMZ5UBty59iGclKtyurgscdBoXPSp+1zy88KU/fl7X0vOvVWsnKK2ufnycpTda+pPTd3Na+HqBuXlWPnbsoh+HDlq3AU0QerZxfx3YfATVPun8POlqCvFfFswpz5ZVXRlOmTMlKon19gICcRh/cZF2iECgSATVPikRTeQmBPkBATqMPbrIuUQgUiYCcRpFoKi8h0AcIyGn0wU3WJQqBIhGQ0ygSTeUlBPoAATmNPrjJukQhUCQCchpFoqm8hEAfICCn0Qc3WZcoBIpEQE6jSDSVlxDoAwQ0Ya0PbnJ4ibxGPnLkyHCTrcN0ddZZZw3a3ukNSB3AawE3Ri9YkdcDXyoEPtDoN6NJAAAciUlEQVQFdNPkNLqJfofP3W7dk1Yvh+nhI0aMiIYMGdITTqPo64FnFH7RbjsNzT1p9Z9eoeNb5dPI0z0BCghxtt9++whpASr/008/bVwgMH/PN998Rm8H7Z2zZMFqBbsXZLo8laG5Y4o7HKgQ+qTZzjvvHMH0DUEOJDoff/yxsYrDfgXJDyxZlJd8IfZZZZVVTCoAYuFFF13UuEWnTp0aXXzxxbUp+cgQoLECETLMWZD+Qh5Emfbbbz+TPIBtHUNJDZYwCHaSCHNgIEu7ns0228xkFYYOHRoR4f3sZz+rMXVRTpjK4YOFxPi2224zuYWxY8caizvERkgxIEbVLTpA9Wmk/Su1fRACebonPFnRHIGFCieB1ggap/BeYsgXUDGpbG5wgyJyhAiROxJEh+DUzDIIjPlQuWDfIm/Yt3bddVdzOq5xApUghr6K67FCAwhHJ2S+cJpilAkCZNi1OBbNFPaNHj3aKidOhAqNM4QlDF1XqPuSHAb5pV0PDhXZBRyq674iv4DhVPfYYw/TuJk2bZqdA2Z3DAcCptAksJ52Xkvc5i81T9oMcD9lj4YHkgKhzgg0d3B2om+CkFKa8dS89NJLrXmCE4AGMM+g0zvyyCOtMrneCSJMP/nJT+zQE044wRi+w3yg2YOLFJYv+nAoF1ylcHhC9QdDGtP/cYBILa6++upGlIykJDIDCDPBgI4TSVJT83MlXQ95IlMJMzkCUpjjg8OAAhGDdhC6QleOg0f08ssvN40Umiesd9PkNLqJfsa5+WPCHUklTDLC7LIxernkImS6bmid4DS4DpoqRRp8nzx9MZwFRpPEDYziqmcuI0ATCFU1mjY4EJo6GBymGExa5IUzcfW2K664IvrBD35g+xFbapQpDM5SmhdEPN70ciU5lsg1ItFIswZmd3DkHnczqrCLjX3JacQAKctPwlCeeggkEYKHBskwIX9RjF5h3q2s05+BObFuuO76JJagJF84BioxToPmChY6AsfXy+4OinQ0vRo1l6nkWHdevqSpQv8MzTtGSYgyaG7hROjPgIS5LKY+jbLciYRyQCSMZAF/Jrcys5J7BUDq0A0BIIynule08Okf6pj4MVTkdhlDlm4om4EtT3IXn3KZRNLQb4GBOcchFI2j4UPfA82Nesyvx8+BjAMdqv6BrZ1y0EFKxzAdxXS00kThvDgQN8/Lf3djqUijG6g3cE53HEQcWJn1XJEU5E/P6AUhPZWKisfoBf0UPMUZ5RgxMKxKVELnJM0Wj0yojOznGPooXCulAbhyk4IfYT99GfRh+DnoR0AoGnJhmiU4Nq6BDknKzejJrLPOagp3c845p10nUg1Z/RpJ14NUJM24cePGWYcmDhbnRR8H5aGzGfZ59GEXWWQRux4fJcHZgBfRB8psYVQUXjhpcGo4H/qR0NZFwIpIB40YWNfpV2nW5DSaRa6Dx/GE4s+OtSpj0M5iU0nofKSCMcqAjgeVBJFk/4Pz52VYkxEI+iTYznFuVAYqxagBEWf2e5PH97PkqUzTwZ0N27wpEW6L5006ntyIU1M2VNr9nQf6P5C8pM+CER+O5QUztlHJcWQMj3qfByMvvDeBg/FmB/m7UY777rvPKrdfD2JS9FHQ+cmw7sIDSnB0qNIMpRLDwYpDIrIg4sHZ3nDDDdZxS77ow7Ad1XuioxC38Lw4FxwefSdcJ+s4aJwS63SmtuI09J6Go90Hy1bf0wAinFfY2ZgGG1FG0p/a09eznwqWVCEZmmUkoxFj+JTK9uMf/7gmyJRWvryyhefda6+9zMmE21gnb57wbkl5Jm3LSh/uI5LAucXNzxvmnbYeP7be34o06kVK6RpCIK1Ceib17G+XDkk95/Zy5i2JRPjkWdI5k7Z5Pnn78s4bHp+27udqdFlfT06juSp9KREoQrOkiDy6AQ4vW9FRG46AdKMcvXBONU964S42cA3SPWkALCVNREBOIxGW8m189PfFvhhVvitUicqIwHLf/sagYql5MggSbRACQiALATmNLHS0TwgIgUEIyGkMgkQbhIAQyEJATiMLHe0TAkJgEAJDfJbdoD3aUDIEBneEfmfkiJKVUcWpMgKTbr5rUPGT/IMijUEwaYMQEAJZCMhpZKGjfUJACAxCQE5jECTaIASEQBYCchpZ6GifEBACgxDQhLVBkGhDIwjAjcEnbpD3XnTRRfHNPfkbdnOmzjONPZwc1szFMm0dikGm0TNfpgzGlHqoDLA777wzktMow12paBngg9hnn30SSw+5DIzeEPL2ukGWA1M5cgOt8nkivQAZEDwkZXEaOLHhw4fbbYQ5TE6j1//Rbby+JK6L8HRpUYingYrfCXZ9W7hEVgCSXSQNIKfh8/rrr0c33nijEe9CjgN3JuznTo6z77772kxWJAIYLoSQBrZxKPswuEAh4YHMBu5PiHUg4oHwZ/PNNzdiHBivYMsigoCHAzkFCHCSDLIgnCcG+dDNN99sbF+Q3sD1CWEx5SdyeOihhywdREAQBy+99NLGVAY72N13321sZRD7YMgccP7rr7/efpfpS30aZbobfVYWohHC+jQjLIbaH8Zwnrp8qEgQASGwBPMWjgQmMMJ6DF0Vnvw4BNLDVLX77rsb9SBkNJDX8CRnijycpRATUdkxKjXnQyuFtNttt50JJcESnmZEBDBsYfCgck6cAuxcXN9rr71mREIQADnjOUJPPLlpwlEOnAsCSUzdd55ViIZhEyuD4TBhIePDuiKNMtwVlSETAZ7CPMExmLlp9sDNSQWjIiJohPOBoxRD7Mh1adEZIbxGkAlHgFN59NFHjVqPtDgIyI/JBxkEJBd42qOnQuXnvFlM4EQQ7twgCKZ5wvk49he/+IUJQEGeDMu4Nzvg8ISXhIgGg2KQqGry5MkW8eAkuZY8wSg7uANf8LYS3bnJaTgSPb7kyQsRLpUmyahoaHk412ZSmm5tc2Jdzk8zA35NfyL7korrRpPE7bHHHrNKTHPECXhoDrhBXYjTgEgYp3HTTTeZA6Ki87THYTVq3lyBYNk7EMmDJgsdpZAG4xhomtFE4wn+4osvNnqajqVXR2jHoC7XiXAGENfyR407DhxG2YSXikLPnSBM4j6y4ds4h68ThWCkcXJiX9qOBr7cgUGA7ITKrHvEwqiSS1yyRAoSVTcilTJavCNUfRplvEttKhN/WpxGyESNw2Cb/6HbdOqOZuuVlpPSB4Kh7ubX7dvYzhMfo+8BW3/99U1LFWeCc2VUpFHzyIjOWeQl+dAXwHAlncfop5A/kR3YY/HzuBOznSX7GlKy8qg4bUbAHYf/WXvNYQAfnaR0jjKCgr4JNP6E/0QR6H6MGDHCRlaomDRbGN2gUxJ1eEY16MxElf2QQw6x0ROaEFncqByPjRw50vol6BchgqCvguYRMgV0dNJHQbRH8wrHRXPFnYNLU3heOBGOK0OzJRw5Ukeo3er+++JJ6E6jzBGGNx18yZ1iPWw2eJMj3EY6nAXDq6S/+uqra8egwcKTnoqLM8FZoMXC8Tga3kNAYJkhWI5jSBXlM8SekowRE5wBOigrrLBC9P7770e333675cFxbHOn5eVAWQ1RKTppKT99Ka6/wkgMIzI4FZwQgtXdtnhH6AwDBft7twul8+cjkDRtudtT4xmxOProo/MLn5ECTdoiRwnGjx9vT3dGJog04s7Ei8IT3h2Ob0tbMpw7ZsyYxN2MKtCRiSWdL+s8ze5LLEgBG9P+Y+oILQBcZVENBNIcBqWv12GQlqYJQ6Z5lnS+rPM0uy+vHEXvV0do0Yj2cX60uVu1IvIIy8AQrHd4htu1XhwC6ggtDsu+y4n+AOaW0LHYjDHESB5FGh2YsmIRUEdosXj2fW533XVXxEfWuwjEO0IVaVT4Xid1XFX4clT0iiCgl7sqcqNUTCFQFgTkNMpyJ1QOIVARBOQ0KnKjVEwhUBYEhjCTTyYEhIAQSEIgyT+oIzQJqRJuS1LvLmExVaQ+QEDNkz64ybpEIVAkAnIaRaKpvIRAHyAgp9EHN1mXKASKREB9GkWiqbxaRuA73/mOTQmPZwRruPN+xvfpd2cRkNPoLN46WwYCSBKkzSaF1IYp6kx9l3UXATmN7uLfE2eHtDgkymn2olyGIO14ohA+aQZJMPIGaQYzF3IFEA8hSgQDOBPm4N6A0QsWLxi0IBOGmg+jTJDpLL/88iZ5gMZKqKSGVgos40OHDjUej1tuuaU2CQ+CYcoL7wh0gjCMN0NUnHY93dquPo1uId9D5z3wwAONV7Pbl+RkvWnlQPoA3k/0SHj/gI+zgi+55JImnDTXXHMZsxcOBePaYBSHoYuJWzgJnAi29dZb229YvqD1gyDYNVQg2DnooIPMYbAPaj/0Toimqm6KNKp+B0tQfnQ8Tj/9dHvKO9dlCYqVWgTkE11zhHITTZx88skmvgRNINHKiiuuaLR9w4YNMw5Rl5fEEeAAMMh50D2BXRxCnW222cbU2ziG6It8H3744ei8886zqAYBJbCCzq/KJqdR5btXorIvtNBClXEcMLC70Twh8kCtDXP5RqISHAGkwuyHW3Tq1KkRzY+nnnrK0sIFCjfo3nvvbZye3ryCm5SOW/hC4Qg95ZRTTL0NgSdnKrcMKvql5klFb1wZi43jOPfcc014qIzlSyoTpL9ZRoX/+c9/bqzgRB8wlO+44452CDqzNDlwMPSBuFYrO3E4hx12WHTttddGH374oUkvnnjiiUZ4nHW+KuyT06jCXVIZu4IAOrE0VRA8Oumkk6J99tnHykF0gSEzAC/ohAkTrHPU1d5gNKeZs9dee5kjOeqoo6KJEyeaXEGzLGd2wpJ8qXlSkhvRC8VARYxK9qc//akXLscihKWWWso6S5FtpHMTc9lH5BXZT18FjmXVVVe1/YzMIEWA40C5/p577jFRanaiqVJ1k9Oo+h0sSfnpC8BhlLkj1NnCfQl0rMd/+3aPMFCd32STTazJQX/GJZdcYqjTmQq9P8OxGE4T54LTQNYAZbWNN9442nbbbWvDtd4BawdU9GuGgWGq7EZdRS9Mxe4cAgcffLC1+1t1GAyZMprRiuG4eF+jaGtFoyTr2KLL2Yn8FGl0AuUeP0evikeHt60VjZKsY8NzVGVdHaFVuVMlLmcRb4NyeVl6qfVefhF51Huufk2n5km/3vmSXnfeq+JZxUZcecqUKVlJtK8ABOQ0CgBRWQiBfkJAzZN+utu6ViFQAAJyGgWAqCyEQD8hIKfRT3db1yoECkBATqMAEJWFEOgnBOQ0+ulu61qFQAEIyGkUAKKyEAL9hICcRj/dbV2rECgAAb1GXgCIyqJ4BKDFc1KbpNyLmF/Sa3NCknBqxzY5jXagqjxbQoC3QtNYyT3jSZMmNc1MDnkOZMDMUN1zzz1tWrvnq2U+AnIa+RgpRYcRcJKbpNNCuccUdGclb1TSAOo+iHCg94O/k+nvrRgOiOny5NUvJqfRL3e6Qtc5++yzZ5YW2jysGcfh3BcIL0GU04rRvMEBDRkyRE6jFSB1rBDoBALNOI5dd901Wmmllax48HdClIOGyXzzzWdEOcgYwAlyxx131HRP0EohmkDDBCeD7smNN94YkZbtGE0dWMaPOeaY6Nhjj40effTR6Prrr7d9EAsjewDX6EwzzRTtv//+phGDTgrRzhlnnGEkPhtuuGG04IILRlAGXnbZZcZJSgacF+dYJu0UjZ7YrdVXFRHAcdx8881WqVxvJOs60C5BKAmjSfHqq69aZ+vYsWONmo9KPMccc5juCVR9VPLjjz/etEoef/zxCBLirbbaKho+fLjR9jkr+XvvvRc98cQTli8VHyfkho4KWiuzzjqrERCzjoNBQwXGcugCYTOff/75zYmwj/6c2WabzegFy6idouaJ310tK4EAFXL06NG1ssJHCofGYostVtuWtnLXXXcZV+eXv/zl6NJLLzX6PpwAFfScc86xJgZUfZAIr7322va0J7KgH+WRRx4xJ0I6+lyIUsiD5skzzzxj1H5p541vJ0+0ULBx48bZ8vDDD48++OCDaM0114xGjRoVrbbaaqbUVkbtFDkNu2X6qgoCcafRarld8WzLLbc0HlDPD8eCM7r11luNMJgmBuzkiCDNMsssnqypJU7GjcgC9nKkETAfZoaQGFmEMmqnyGn43dOyLxEgysDoS/CRFNbp28BJ0HRBdhFNE4SVdthhh8JwoiMVJ+TnDzOm6eLaKRtssIEpvrFcb731ojPPPDOaNm1amLyj63IaHYVbJysbAgzf8rSn6YKaGkbnJ1IDNFHo17juuusi3gth/bvf/a5FBqQjQsCo/G44HhjJ3VwT1n+HS5wCTRIcF4JM7rTo/MRB0a9C8+eKK66wDlsEqg899FDbJqcRIql1IdBBBJBWZERl3333tX4LmgM80Xnj9Oqrr7aSUHHp62DEhBfC3BFQ6enQ5N2PtdZayxTh6RCFVZ2XxnAIiEdn2eTJk02xnvdNeNeDvFFyQyYBCccs7RTEm5CAPPXUU82hjRkzxiKQm266KTryyCPteh544AEbsWGU6MEHH8wqSt37/uEi6z5ECYVAdRFA4yRkB0eMGY1VtiN2hMN47rnnbBtRCBEGkQBRBxX0k08+sVEQEGA0BW1XZBkZfiXiYKiVURgcEceQHoN82fVVfMl2ZBsRpGbUZv3114+WXnppi3qIfBidQTuF4Vm0U3BOdKK6dgr9O0RJbozM8MEYjVlggQWszEQ+9JEUZeIILQpJ5VMYAry7sOyyyzaUHyMcvAPRilHpQ4cS5pW1j3Tx/fHfYV5p6zR/vIkST9NMfp5HK8d6HuFSkUaIhtb7GoE0hwEoWfuS9uelTwI6zWEk5Z90fNq2ZsqSlhfb5TSy0NE+ISAEBiEgpzEIEm0QAkIgCwE5jSx0tK8rCND52KghlCTrDALqCO0MzjpLgwjkkfCE2fHmJqMgss4goJe7OoOzztIgAnICDQLWweRqnnQQbJ1KCPQCAnIavXAXdQ1CoIMIyGl0EGydSgj0AgJyGr1wF3UNQqCDCMhpdBBsnUoI9AICGj3phbvYg9eQN+RahO5JD8LWkUuS0+gIzDpJIwi0W/ekkbJkpWXa+9Zbb23T0J17NCt91r7FF188OuCAA6Kzzz7bZrdmpWViG6zqsItBGIQDLXp+Sdb55TSy0NG+riDQTt2TIi8I2j/4NajErZrnxfT7LEPe4bjjjrPp8p6OKfwwjHXKcahPw5HXsjQI1KN74izkeUpspbmoggqy6aabmsOAgwMZBmgI4dXIcrQFnbqWjSKNGhRaqRICzeieEM4n6Y5AGox2CWQ3jz32mBHrQLfn6V9//XUjt5lnnnlM0wRinKTmCMzmsHZNmTLFCImpzJDnJOmpEJ3stttuRqwDUQ8kPfWYEyFDAUhkAYEQTF9LLLGEMYfVk0eraRRptIqgju8aAo3qnsCwFdcdoU8CpwF5MA5jueWWi1xDxdPjUKjYb7zxhkkL4BzittlmmxmbOZUfCkFYxdP0VDgW50VlJz1OCQdVj0EHCA2gN0Xg4Pj0009rFIT15NFqGkUarSKo4zuKQFzCoBHdEy9oqDsCvd+9994bXXTRRVYRt9lmm2ijjTaKhg0bZnR+HBOmRyktziqGE8Gx0LdwwgknWD5Q96XpqSDaBHUflR+9E4xzcu48o8+D40LD4SEN2Snr3Jk6dUU6T08jEHcazVxsqDtCVEB/ACpniy66aE13hMrJExwL06PKBo9naDgMjJEPZ9/yZkSSngps5xiqbW6vvfaar+Yuoe+LG3ylnbLBZ+/UmXUeIVACBCAE3nnnnY0cGHEiOhabtR133LF2aKinwrAoH5jBGR5NqvS1A3NWPvzwwyjeUUwzCubzTpkijU4hrfOUEoFVVlnFWMInTJhg5WN0AnNNE/uR80XfyhZbbGEdnhyPXECWngrM49giiyxSy9llEWobUlbeeuutCP0ThmiJhOijwQm98847KUcUv1lOo3hMlWOFEHj22WdNhPmHP/yhNS2QMcDQOaHjsx5DAPr000+PJk6caM4D7ZMsPRWaMcgc0G+Clivr9Q6Z0v/CaAznQuLAm0poy2Kd0EKR06jnX6E0PYGA6434kotCQ4QXtHjDEiNCQCcEp/HKK6/YtjA9nY4+POpL9tOXgWjRUUcdZRUXbVaGQ7fffnvTU6HPwfVUyPS0004ztTTU1PjgeJCBZFQE4aUkw0nQxKHvhTRoq3BeqA4ZIsYoe9h8IRJBLQ5j/c9//rNFKeiiNKuFIro/g1NfZUKgG7onRWuDhHhm5e39Gz6ESjOFEZok+/Wvfx3xUptblk6Kp0lbZpUp7RjfrkjDkdCyrxHwStsOELLyju979913o1122aWuYvhITV2JY4ni543tzvyp0ZNMeLRTCAiBOAJyGnFE9FsICIFMBOQ0MuHRzm4gIN2TbqBe/znVEVo/VkrZQQTySHjCokj3JESj/evqCG0/xjpDEwhI96QJ0Dp0iJonHQJapxECvYKAnEav3EldhxDoEAJyGh0CWqcRAr2CgJxGr9xJXYcQ6BACchodAlqnEQK9goBGT3rlTvbYdeQNuUr3pHs3XE6je9jrzCkISPfkqRRk/n9zM7onPtsWbtJWTU6jVQR1fOEIZHFLTJ061aav41iw8ePHF37+ejN0rZIq6J7AJMaU+VZmtzou6tNwJLQsDQIhH0RSoUIWcumeSPck6T+ibUJgEALSPZHuyaA/hTYIgTwEwojDtUqyjnEdk6997WvRxx9/HD3//POmxSrdkyzUBu9Tn8ZgTLSlxAjEJQykexKZ0JN0T0r8p1XRuotA3Gk0U5pQx0S6J40jqI7QxjHTET2EgHRPGr+Zap40jpmO6CEEpHvS+M2U02gcMx3RQwj0mu5JPbeG90rGjBkTTZs2LbrpppuiI488MnrkkUdMHoGXvxB7evDBB1OzktNIhUY7eg0B1y/xJdfXS7on6KCg4RI3tFzQaIGBnM+MM85oGijN6qGI7i+OsH53HQHpnjSnewJuSS/GIbJ08skn13Vf63ljVJFGXVAqUa8j0IoOSB42WXnH97Wie1LEvJJ4eZKuTaMnSahomxAQAqkIyGmkQqMdQkAIJCEgp5GEirZ1FQHpnnQV/tyTqyM0FyIl6AYCeSQ8YZmkexKi0f51dYS2H2OdoQkEpHvSBGgdOkTNkw4BrdMIgV5BQE6jV+6krkMIdAgBOY0OAa3TCIFeQUBOo1fupK5DCHQIATmNDgGt0wiBXkFAoye9cid77Dryhlyle9K9Gy6n0T3sdeYUBKR7UrzuSQrUTW2W02gKNh3UTgSke5KOLrNYjzvuuGjo0KG1REx9Hzt2rE17r21s44r6NNoIrrJuDoGk6d1hTiELuXRPpHsS/je0LgRSEZDuiXRPUv8c2iEE0hAIIw7pnnwpDabCt6tPo3BIlWE7EYhLGEj3RLon7fy/Ke8eQCDuNJq5JOmeNIPaP45RR+g/sNBaHyIg3ZPGb7qaJ41jpiN6CAHpnjR+M+U0GsdMR/QQAv2ie7LOOutEI0aMiCZOnBjhKNdcc01b32KLLSIEsX00qp5bK6dRD0pK0xMIuN6JL7moftE9mXvuuaP5558/mm222SJfRyNl3nnnjRZccMGoHukC/xOI7s+R0LI0CEj3pHu6J/X8CRRp1IOS0vQ8AvXofTQLQlbe8X3d1j2p5xo1elIPSkojBIRADQE5jRoUWhECQqAeBOQ06kFJaTqKgHRPOgp3wydTR2jDkOmATiCQR8ITlkG6JyEa7V//P+z0R/vbjlG5AAAAAElFTkSuQmCC)
4) Finally right click on the file named "features.pkl" and select "copy path". Then run the next block of code and past the path in the block that pops up.

# %% [code]
# Ask user for directory location and store in valuable
feature_file = input("Path to AF2 Output Features.pckl File?")
print(feature_file)

# %% [code]
# Import modules
import os
import os.path
import glob
import pickle
import json
import numpy as np
import matplotlib.pyplot as plt

# %% [code]
feature_dict = pickle.load(open(feature_file,'rb'))


def generate_output_images(feature_dict):
    msa = feature_dict['msa']
    seqid = (np.array(msa[0] == msa).mean(-1))
    seqid_sort = seqid.argsort()
    non_gaps = (msa != 21).astype(float)
    non_gaps[non_gaps == 0] = np.nan
    final = non_gaps[seqid_sort] * seqid[seqid_sort, None]


    ###################### PLOT MSA WITH COVERAGE ####################

    plt.figure(figsize=(14, 4), dpi=100)
    plt.subplot(1, 2, 1)
    plt.title("Sequence coverage")
    plt.imshow(final,
               interpolation='nearest', aspect='auto',
               cmap="rainbow_r", vmin=0, vmax=1, origin='lower')
    plt.plot((msa != 21).sum(0), color='black')
    plt.xlim(-0.5, msa.shape[1] - 0.5)
    plt.ylim(-0.5, msa.shape[0] - 0.5)
    plt.colorbar(label="Sequence identity to query", )
    plt.xlabel("Residue Index")
    plt.ylabel("Sequences")
    path = os.path.dirname(feature_file)
    plt.savefig(path+"/MSA Coverage Plot", dpi=600)

    ##################################################################

generate_output_images(feature_dict)
