# Supplementary material for: Cracking AlphaFold2: Leveraging the power of artificial intelligence in undergraduate biochemistry curriculums
Source: PLoS Comput Biol. 2024 Jun 27;20(6):e1012123. doi: 10.1371/journal.pcbi.1012123 (PMC11210786; doi:10.1371/journal.pcbi.1012123)
Supplement: S5 File — (XLSX) [file pcbi.1012123.s009.xlsx]

## Sheet: PS_Likert_Tally
CLASS Question	1	2	3	4	5	6	7	8	9	10	11	12	13	14	15	16	17	18	19	20	21	22	23	24	25	26	27	28	29	30	31	32
Agree	38	33	14	10	21	2	31	35	34	18	26	32	20	44	2	40	34	24	4	26	7	36	4	30	1	40	33	50	41	9	1	9
Neutral	10	11	15	15	16	11	9	13	11	12	10	12	15	2	8	10	15	8	9	17	10	11	8	12	11	7	9	0	7	12	14	11
Disagree	2	6	21	25	13	37	10	2	5	20	14	6	15	4	40	0	1	18	37	7	33	3	38	8	38	3	8	0	2	29	35	30

## Sheet: PoS_Likert_Tally
CLASS Question	1	2	3	4	5	6	7	8	9	10	11	12	13	14	15	16	17	18	19	20	21	22	23	24	25	26	27	28	29	30	31	32
Agree	30	24	9	6	13	2	24	29	20	10	19	29	13	33	1	28	24	19	2	23	6	31	4	21	3	32	25	36	28	5	1	5
Neutral	3	8	10	9	6	6	6	6	12	9	7	4	15	2	5	7	10	8	7	8	10	3	7	10	7	2	7	0	7	10	6	6
Disagree	3	4	17	21	17	28	6	1	4	17	10	3	8	1	30	1	2	9	27	5	20	2	25	5	26	2	4	0	1	21	29	25

## Sheet: EX_Likert_Tally
CLASS Question	1	2	3	4	5	6	7	8	9	10	11	12	13	14	15	16	17	18	19	20	21	22	23	24	25	26	27	28	29	30	31	32
Agree	25	23	2	4	4	1	21	26	20	1	1	27	4	26	0	27	25	21	1	25	1	25	0	23	0	24	22	28	26	1	0	0
Neutral	2	4	3	4	0	2	5	2	8	5	6	1	3	1	1	1	3	6	0	3	4	3	2	4	2	3	4	0	2	5	0	2
Disagree	1	1	23	20	24	25	2	0	0	22	21	0	21	1	27	0	0	1	27	0	23	0	26	1	26	1	2	0	0	22	28	26
