# Supplementary material for: Cracking AlphaFold2: Leveraging the power of artificial intelligence in undergraduate biochemistry curriculums
Source: PLoS Comput Biol. 2024 Jun 27;20(6):e1012123. doi: 10.1371/journal.pcbi.1012123 (PMC11210786; doi:10.1371/journal.pcbi.1012123)
Supplement: S6 File — (XLSX) [file pcbi.1012123.s010.xlsx]

## Sheet: PS_EX t-test statistics
CLASS Question #	T-test statistic	p-value
1	-1.14679	0.255066
2	-1.62643	0.107999
3	3.42499	0.000994294
4	1.48853	0.14075
5	4.73868	9.81189e-06
6	1.30011	0.197492
7	-1.46859	0.146072
8	-2.40036	0.0188265
9	-0.939065	0.350672
10	3.90173	0.000204814
11	5.26377	1.26688e-06
12	-3.25305	0.00170452
13	3.72428	0.000373999
14	-0.754186	0.453068
15	2.01045	0.0479312
16	-2.02659	0.0462129
17	-2.15692	0.0341735
18	-3.13578	0.00243735
19	2.06487	0.0423466
20	-3.5507	0.000663374
21	1.70336	0.0925867
22	-1.92798	0.0575937
23	2.01605	0.0473296
24	-2.15722	0.0341493
25	1.89714	0.0616078
26	-0.645207	0.520736
27	-1.28028	0.204342
28	nan	nan
29	-1.44417	0.152801
30	2.11801	0.0374435
31	3.29318	0.00150535

## Sheet: PoS_EX t-test statistics
CLASS Question #	T-test statistic	p-value
1	-0.785271	0.435285
2	-1.4804	0.143831
3	2.85066	0.00591706
4	0.81046	0.420776
5	2.86541	0.00567941
6	1.03323	0.30551
7	-1.0005	0.320956
8	-1.48423	0.142813
9	-1.77362	0.0810375
10	3.02719	0.00359293
11	5.13283	3.05022e-06
12	-2.0083	0.0489732
13	3.94147	0.000208403
14	-0.0387624	0.969204
15	1.69109	0.0958415
16	-2.14844	0.0355925
17	-2.25572	0.0276265
18	-2.37678	0.0205652
19	1.85856	0.0678374
20	-2.63667	0.0105672
21	2.37462	0.0206756
22	-0.777316	0.439928
23	2.50101	0.0150401
24	-2.10759	0.0391167
25	2.25165	0.0278971
26	0.0957118	0.924058
27	-0.795462	0.42938
28	nan	nan
29	-1.71336	0.0916427
30	1.8676	0.0665469
31	2.42175	0.0183844
